# Supplementary material for: Tetraploidization Altered Phenotypic Traits and Metabolite Profile of Java Ginseng (Talinum paniculatum (Jacq.) Gaertn.)
Source: Plants (Basel). 2025 Feb 6;14(3):480. doi: 10.3390/plants14030480 (PMC11820382; doi:10.3390/plants14030480)
Supplement: Supplementary file 1 [file plants-14-00480-s001.zip]

Archive with 2 entries (2 files):
- Table S2 Relative difference in the metabolite profiles between diploids and tetraploids.xlsx
- Table S1 Biochemical categories of the KEGG compound.xlsx
