# Supplementary material for: Tetraploidization Altered Phenotypic Traits and Metabolite Profile of Java Ginseng (Talinum paniculatum (Jacq.) Gaertn.)
Source: Plants (Basel). 2025 Feb 6;14(3):480. doi: 10.3390/plants14030480 (PMC11820382; doi:10.3390/plants14030480)
Supplement: Supplementary file 1 [file plants-14-00480-s001.zip › Table S2 Relative difference in the metabolite profiles between diploids and tetraploids.xlsx]

## Sheet: Table S2
ID	Metabolite	Metab ID	Significant	Regulate	KEGG Compound ID	Mode	CAS ID	M/Z	Retention time	Adducts	Formula	Fragmentation Score	Theoretical Fragmentation Score	Library ID	KEGG Compound First Category	KEGG Compound Second Category	KEGG Pathway ID	KEGG Pathway First Category	KEGG Pathway Second Category	HMDB Superclass	HMDB Class	HMDB Subclass	Fragmentation Score	Theoretical Fragmentation Score	KEGG Pathway Description	KEGG Pathway Description	VIP_pred_OPLS-DA	VIP_PLS-DA	FC(Diploid/Tetra)	P_value	FDR	D1	D2	D3	D4	D5	D6	T1	T2	T3	T4	T5	T6
neg_3312	Mascaroside	metab_11653	yes	up	C09132	neg	55465-97-9	545.201	5.04392	M+Na-2H	C26H36O11	-	48.6	HMDB0035603	-	-	-	-	-	Organoheterocyclic compounds	Naphthofurans	Not Available	-	48.6	-	-	2.9484	2.7781	0.7814	0.04581	0.5141	3.4066	5.2844	4.2119	4.8888	3.0978	2.8744	5.2726	5.991	4.9295	4.0194	5.3928	4.8097
neg_6914	Undecylenic acid	metab_15254	yes	up	C13910	neg	112-38-9	229.143	3.71503	M+FA-H	C11H20O2	-	57.8	LMFA01030036;HMDB0033724	-	-	-	-	-	Lipids and lipid-like molecules	Fatty Acyls	Fatty acids and conjugates	-	57.8	-	-	2.4056	2.6928	0.8681	0.03963	0.5053	4.1277	3.6475	4.6349	3.4332	4.8236	4.6858	4.364	4.6774	5.0209	5.2841	4.9938	4.8646
pos_3351	Tetracosatetraenoic acid (24:4n-6)	metab_3345	yes	up	-	pos	-	378.336	5.62347	M+NH4	C24H40O2	-	51.6	HMDB0006246;PW_C002686	-	-	-	-	-	Lipids and lipid-like molecules	Fatty Acyls	Fatty acids and conjugates	-	51.6	-	-	1.8393	1.9954	0.8969	0.03222	0.2447	4.6917	4.2087	4.9024	4.905	4.3002	4.5413	4.5638	4.7732	5.0056	5.1998	5.4693	5.7074
pos_5422	(3b,16a,20R)-3,16,20,22,25-Pentahydroxy-5-cucurbiten-11-one 3-[glucosyl-(1->6)-glucoside]	metab_5414	yes	up	-	pos	178062-94-7	795.447	6.72437	M+H-2H2O	C42H70O16	-	66.6	HMDB0035345	-	-	-	-	-	Lipids and lipid-like molecules	Steroids and steroid derivatives	Steroidal glycosides	-	66.6	-	-	2.271	1.7651	0.9056	0.04073	0.2694	4.3521	4.6514	4.2803	4.1703	4.2497	3.9111	4.9623	5.1991	4.5328	4.0449	4.7526	4.7931
pos_3519	Sanguisorbin E	metab_3513	yes	up	-	pos	33055-20-8	810.499	6.72437	M+NH4	C43H68O13	-	56.9	HMDB0040523	-	-	-	-	-	Lipids and lipid-like molecules	Prenol lipids	Terpene glycosides	-	56.9	-	-	2.2045	1.8731	0.9057	0.04567	0.2826	4.5519	5.164	5.2629	5.4983	4.9086	4.1076	5.6708	5.1782	5.5933	5.2551	5.3171	5.5535
pos_1851	DG(18:4(6Z,9Z,12Z,15Z)/18:3(6Z,9Z,12Z)/0:0)	metab_1848	yes	up	C00165	pos	-	611.467	8.95445	M+H-H2O, M+H	C39H62O5	37.4	-	HMDB0007336;PW_C003387	-	-	-	-	-	Lipids and lipid-like molecules	Fatty Acyls	Lineolic acids and derivatives	37.4	-	-	-	2.1176	1.6287	0.9364	0.04951	0.2905	5.7365	6.0736	5.6865	5.5637	5.3792	5.045	6.1801	6.2204	5.6343	5.7671	5.9758	5.985
pos_5557	Alliospiroside D	metab_5549	yes	up	-	pos	114317-58-7	777.403	6.3089	M+Na	C39H62O14	-	34.9	HMDB0030915	-	-	-	-	-	Organic oxygen compounds	Organooxygen compounds	Carbonyl compounds	-	34.9	-	-	1.9867	1.8092	0.9365	0.001967	0.0919	5.0363	5.2707	5.4367	5.2491	5.5084	5.4391	5.8695	5.6632	5.6971	5.4891	5.6665	5.7155
neg_767	Traumatic Acid	metab_9112	yes	up	C16308	neg	6402-36-4	227.128	5.14905	M-H, M+Na-2H	C12H20O4	84.3	-	LMFA01170002;HMDB0000933	-	-	map00592;map01110	Metabolism;Metabolism	Lipid metabolism;Global and overview maps	Lipids and lipid-like molecules	Fatty Acyls	Fatty acids and conjugates	84.3	-	alpha-Linolenic acid metabolism;Biosynthesis of secondary metabolites	alpha-Linolenic acid metabolism;Biosynthesis of secondary metabolites	1.6266	1.893	0.9369	0.03988	0.5059	4.6621	4.3521	4.6879	4.2578	4.9759	4.8768	4.6739	4.9595	4.8826	5.0975	5.086	4.9831
pos_3860	PE-NMe(18:2(9Z,12Z)/18:4(6Z,9Z,12Z,15Z))	metab_3853	yes	up	C01241	pos	-	813.512	8.97635	M+ACN+Na	C42H72NO8P	-	76.4	HMDB0113175;PW_C059298	-	-	-	-	-	Lipids and lipid-like molecules	Glycerophospholipids	Glycerophosphoethanolamines	-	76.4	-	-	2.1315	1.6815	0.9403	0.03182	0.243	6.0604	6.3263	5.9732	5.8204	5.7657	5.4744	6.4904	6.5367	5.9547	6.0812	6.2793	6.323
pos_1817	Phe Phe Phe Tyr	metab_1814	yes	up	-	pos	-	623.287	8.55103	M+H, M+K	C36H38N4O6	37.6	-	-	-	-	-	-	-	-	-	-	37.6	-	-	-	2.0598	1.6535	0.9433	0.04309	0.2757	6.5461	6.6751	7.0321	6.9091	6.2555	6.1062	7.223	6.765	6.7137	6.984	7.1898	7.0206
pos_2545	Cis-3-Hexenyl salicylate	metab_2540	yes	up	-	pos	-	238.144	1.71963	M+NH4	C13H16O3	-	35.6	HMDB0061942;HMDB0061823	-	-	-	-	-	Benzenoids	Benzene and substituted derivatives	Benzoic acids and derivatives	-	35.6	-	-	1.5255	1.3315	0.9489	0.03911	0.2651	4.4389	4.4756	4.289	4.0844	4.1115	4.2262	4.776	4.4593	4.4295	4.2762	4.6183	4.4471
pos_3234	(+)-4,11-Eudesmadien-3-one	metab_3228	yes	up	-	pos	473-08-5	257.128	4.77558	M+K	C15H22O	-	49.5	HMDB0037061	-	-	-	-	-	Lipids and lipid-like molecules	Prenol lipids	Sesquiterpenoids	-	49.5	-	-	1.7373	1.4448	0.9498	0.008125	0.1623	4.832	4.7522	4.92	4.7725	4.6006	4.6074	5.0588	5.1589	4.9662	4.8282	5.1186	4.8548
pos_1754	Theasapogenol A	metab_1751	yes	up	-	pos	13844-22-9	489.358	8.07483	M+H-H2O, M+H	C30H50O6	-	82.8	HMDB0034519	-	-	-	-	-	Lipids and lipid-like molecules	Prenol lipids	Triterpenoids	-	82.8	-	-	1.749	1.3731	0.9535	0.01972	0.2123	5.0329	5.1651	5.1966	5.0858	4.9768	4.8164	5.521	5.3913	5.2778	5.0158	5.2397	5.3093
pos_6249	Beta-Casomorphin (1-6)	metab_6239	yes	up	-	pos	-	715.351	4.21215	M+H-2H2O	C38H50N6O10	-	62.5	HMDB0060168	-	-	-	-	-	Lipids and lipid-like molecules	Fatty Acyls	Fatty acyl thioesters	-	62.5	-	-	1.5959	1.3474	0.9546	0.04733	0.2857	5.1161	5.7377	5.5096	5.6424	5.4624	5.6905	6.025	5.8996	5.7218	5.5153	5.7704	5.8038
neg_633	Phaseolic acid	metab_8978	yes	up	C10483	neg	53755-04-7;29533-15-1	243.123	3.77865	M-H2O-H, M-H	C12H22O6	-	63.5	HMDB0031897;LMFA01060200	-	-	-	-	-	Organic acids and derivatives	Keto acids and derivatives	Medium-chain keto acids and derivatives	-	63.5	-	-	1.2016	1.5397	0.9583	0.03542	0.4921	4.4006	4.3671	4.3818	4.0565	4.5365	4.4644	4.4568	4.5216	4.6261	4.7172	4.5495	4.4779
pos_3481	3-hydroxypentadecanoyl carnitine	metab_3475	yes	up	-	pos	-	402.322	6.45832	M+H	C22H43NO5	-	43.6	HMDB0061641	-	-	-	-	-	Lipids and lipid-like molecules	Fatty Acyls	Fatty acid esters	-	43.6	-	-	1.3078	1.4381	0.9586	0.001924	0.0919	4.6416	4.704	4.692	4.6388	4.7249	4.9584	4.931	4.9249	4.9514	4.9002	4.935	4.9416
neg_6879	Glycyl-Lysine	metab_15219	yes	up	-	neg	-	465.269	3.75563	2M+Hac-H	C8H17N3O3	-	41.8	HMDB0028846	-	-	-	-	-	Organic acids and derivatives	Carboxylic acids and derivatives	Amino acids, peptides, and analogues	-	41.8	-	-	1.3958	1.1315	0.9594	0.03762	0.4971	4.0198	4.1159	4.4229	4.3565	4.3812	4.3841	4.3302	4.4627	4.4182	4.5302	4.5189	4.5055
pos_892	Meclizine	metab_889	yes	up	C07116	pos	569-65-3	413.179	2.45433	M+NH4, M+Na	C25H27ClN2	-	39.3	PW_C009210;HMDB0014875	-	-	-	-	-	Benzenoids	Benzene and substituted derivatives	Diphenylmethanes	-	39.3	-	-	1.0645	1.2471	0.9602	0.04053	0.2694	4.9738	4.8955	4.9615	4.9957	4.9229	4.9115	4.8623	5.0843	5.2115	5.0797	5.1483	5.5007
pos_5638	3-Deoxyestradiol	metab_5630	yes	up	C14239	pos	2529-64-8	257.19	6.05222	M+H	C18H24O	37.6	-	-	-	-	-	-	-	-	-	-	37.6	-	-	-	1.42	1.1894	0.9613	0.01473	0.195	4.3726	4.4349	4.5744	4.5561	4.4953	4.3706	4.6842	4.7145	4.66	4.4058	4.7226	4.694
neg_14	Smilanippin A	metab_8360	yes	up	-	neg	166736-13-6	769.436	7.7984	M-H, M+FA-H, M+Cl, M-H2O-H	C39H64O12	-	38.6	HMDB0041354	-	-	-	-	-	Lipids and lipid-like molecules	Steroids and steroid derivatives	Steroidal glycosides	-	38.6	-	-	1.4265	1.3079	0.9655	0.03085	0.4755	6.0326	6.4305	6.3403	6.5457	6.2593	6.3053	6.7684	6.6035	6.5041	6.3604	6.4902	6.5405
pos_3577	17-HDoHE	metab_3570	yes	up	-	pos	90780-52-2	327.232	7.10148	M+H-H2O	C22H32O3	-	30.9	HMDB0010213	-	-	-	-	-	Lipids and lipid-like molecules	Fatty Acyls	Fatty acids and conjugates	-	30.9	-	-	1.2211	1.0314	0.9709	0.03703	0.2593	4.5446	4.6069	4.8129	4.7809	4.6791	4.5704	4.8642	4.8397	4.8246	4.6269	4.8617	4.8216
pos_3683	Lycopersiconol	metab_3676	yes	up	-	pos	20745-29-3	335.258	7.78687	M+H	C21H34O3	-	42.6	HMDB0029583	-	-	-	-	-	Lipids and lipid-like molecules	Steroids and steroid derivatives	Pregnane steroids	-	42.6	-	-	1.1481	0.9089	0.9795	0.0316	0.242	5.4345	5.5465	5.5274	5.4967	5.5221	5.4809	5.8098	5.6299	5.5805	5.4939	5.5765	5.6075
pos_5644	Xi-10-Hydroxyoctadecanoic acid	metab_5636	yes	down	-	pos	638-26-6	318.3	6.0305	M+NH4	C18H36O3	-	31.6	HMDB0037396	-	-	-	-	-	Lipids and lipid-like molecules	Fatty Acyls	Fatty acids and conjugates	-	31.6	-	-	1.0079	0.7806	1.0141	0.04139	0.2713	6.4037	6.263	6.2901	6.3319	6.2786	6.4068	6.2089	6.1484	6.3157	6.2654	6.309	6.2013
pos_1883	Bis(2-ethylhexyl) phthalate	metab_1880	yes	down	C03690	pos	-	413.266	9.18693	M+H, M+Na	C24H38O4	62.9	-	HMDB0249243	-	-	-	-	-	Benzenoids	Benzene and substituted derivatives	Benzoic acids and derivatives	62.9	-	-	-	1.05	1.0765	1.0189	0.000427	0.06325	5.5953	5.6103	5.6464	5.6191	5.6257	5.5815	5.5255	5.4465	5.5697	5.47	5.523	5.5175
pos_3383	Tetradecanol	metab_3377	yes	down	-	pos	112-72-1	256.263	5.81632	M+ACN+H	C14H30O	-	30.7	HMDB0011638	-	-	-	-	-	Lipids and lipid-like molecules	Fatty Acyls	Fatty alcohols	-	30.7	-	-	1.0982	0.8885	1.0199	0.005538	0.1377	4.6641	4.6298	4.6281	4.6643	4.6657	4.7221	4.5274	4.5134	4.6397	4.6106	4.6051	4.5288
pos_7950	1,2,3,5-Tetrahydroxybenzene	metab_7933	yes	down	C03743	pos	634-94-6	143.034	0.803533	M+H	C6H6O4	50.4	-	-	-	-	-	-	-	-	-	-	50.4	-	-	-	1.0422	0.9497	1.0213	0.02747	0.2334	5.7179	5.6671	5.6697	5.4732	5.7313	5.7192	5.475	5.508	5.5204	5.6166	5.6113	5.536
pos_3437	Oleyl alcohol	metab_3431	yes	down	-	pos	143-28-2	286.31	6.2005	M+NH4	C18H36O	-	57.9	HMDB0029632;LMFA05000684	-	-	-	-	-	Lipids and lipid-like molecules	Fatty Acyls	Fatty alcohols	-	57.9	-	-	1.0733	0.9047	1.0216	0.003827	0.1137	4.4575	4.3984	4.4114	4.444	4.4418	4.496	4.315	4.3211	4.3843	4.3957	4.3954	4.277
pos_6	(R)-2-Hydroxybutane-1,2,4-tricarboxylate	metab_5	yes	down	C01251	pos	13052-73-8	189.039	0.803533	M+NH4, 2M+NH4, 2M+H, 2M+K, M+H, M+H-H2O, M+H-2H2O	C7H10O7	53.3	-	HMDB0003518	-	-	map01100;map01110;map00300;map01240;map01210;map00620;map01230	Metabolism;Metabolism;Metabolism;Metabolism;Metabolism;Metabolism;Metabolism	Global and overview maps;Global and overview maps;Amino acid metabolism;Global and overview maps;Global and overview maps;Carbohydrate metabolism;Global and overview maps	Organic acids and derivatives	Carboxylic acids and derivatives	Tricarboxylic acids and derivatives	53.3	-	Metabolic pathways;Biosynthesis of secondary metabolites;Lysine biosynthesis;Biosynthesis of cofactors;2-Oxocarboxylic acid metabolism;Pyruvate metabolism;Biosynthesis of amino acids	Metabolic pathways;Biosynthesis of secondary metabolites;Lysine biosynthesis;Biosynthesis of cofactors;2-Oxocarboxylic acid metabolism;Pyruvate metabolism;Biosynthesis of amino acids	1.1716	1.0338	1.023	0.03477	0.2535	6.494	6.3865	6.4694	6.2152	6.539	6.5149	6.1885	6.2239	6.2858	6.3919	6.3802	6.2787
pos_3373	12-Hydroxydodecanoic acid	metab_3367	yes	down	C08317	pos	505-95-3	450.378	5.73223	2M+NH4	C12H24O3	-	51.2	HMDB0002059;HMDB0304547	-	-	-	-	-	Organic acids and derivatives	Hydroxy acids and derivatives	Medium-chain hydroxy acids and derivatives	-	51.2	-	-	1.1096	0.9286	1.0251	0.02089	0.2159	4.8698	4.6691	4.72	4.7472	4.6836	4.748	4.5555	4.577	4.6568	4.6988	4.7124	4.5416
pos_1908	Xestoaminol C	metab_1905	yes	down	-	pos	-	230.248	5.87932	M+H, M+ACN+H	C14H31NO	75.9	-	LMSP01080033;HMDB0304813	-	-	-	-	-	Organic nitrogen compounds	Organonitrogen compounds	Amines	75.9	-	-	-	1.2201	1.0124	1.0254	0.02152	0.2193	5.6218	5.4221	5.4601	5.4807	5.5257	5.6819	5.4002	5.3225	5.4565	5.3443	5.5025	5.3418
neg_7391	Kaempferol-3-O-rutinoside	metab_15729	yes	down	C21833	neg	17650-84-9;17297-56-2	593.15	3.01665	M-H	C27H30O15	71.5	-	HMDB0037574	-	-	map01110;map00944	Metabolism;Metabolism	Global and overview maps;Biosynthesis of other secondary metabolites	Phenylpropanoids and polyketides	Flavonoids	Flavonoid glycosides	71.5	-	Biosynthesis of secondary metabolites;Flavone and flavonol biosynthesis	Biosynthesis of secondary metabolites;Flavone and flavonol biosynthesis	1.1669	1.0889	1.0255	0.04629	0.5141	6.7725	6.5365	6.6083	6.4707	6.6726	6.7675	6.4378	6.341	6.4967	6.6887	6.522	6.352
pos_319	Sclareol	metab_318	yes	down	C09183	pos	515-03-7	291.268	4.6844	M+H-H2O, M+H, M+H-2H2O	C20H36O2	36	-	LMPR0104030010;HMDB0036827	-	-	map00904;map01110	Metabolism;Metabolism	Metabolism of terpenoids and polyketides;Global and overview maps	Lipids and lipid-like molecules	Prenol lipids	Diterpenoids	36	-	Diterpenoid biosynthesis;Biosynthesis of secondary metabolites	Diterpenoid biosynthesis;Biosynthesis of secondary metabolites	1.045	0.9652	1.0266	0.03803	0.2619	5.1292	5.0085	5.125	4.9318	5.1602	5.0057	4.771	4.9139	4.9037	5.0327	5.0401	4.9126
pos_2163	3-Isopropenylpentanedioic acid	metab_2158	yes	down	-	pos	6839-75-4	195.065	2.25805	M+H, M+Na	C8H12O4	-	46.2	HMDB0032352	-	-	-	-	-	Lipids and lipid-like molecules	Fatty Acyls	Fatty acids and conjugates	-	46.2	-	-	1.0286	1.0197	1.0274	0.02446	0.2272	5.2602	5.3059	5.0919	4.9839	5.1738	5.1873	5.015	5.0317	4.934	5.0823	5.0725	5.0388
pos_4495	DG(18:0/18:2(9Z,12Z)/0:0)	metab_4487	yes	down	C00165	pos	34487-26-8	638.572	10.3195	M+NH4	C39H72O5	-	66.4	PW_C003212;HMDB0007161	-	-	-	-	-	Lipids and lipid-like molecules	Fatty Acyls	Lineolic acids and derivatives	-	66.4	-	-	1.2365	1.1962	1.028	0.001862	0.0919	5.3116	5.343	5.3719	5.3281	5.3392	5.2239	5.1299	5.0796	5.278	5.1658	5.186	5.208
pos_7877	(R)-(Homo)2-citrate	metab_7860	yes	down	C16583	pos	-	221.066	0.840667	M+H	C8H12O7	38.9	-	-	-	-	map01100;map01210;map01240	Metabolism;Metabolism;Metabolism	Global and overview maps;Global and overview maps;Global and overview maps	-	-	-	38.9	-	Metabolic pathways;2-Oxocarboxylic acid metabolism;Biosynthesis of cofactors	Metabolic pathways;2-Oxocarboxylic acid metabolism;Biosynthesis of cofactors	1.1596	1.0683	1.0285	0.01869	0.212	5.3299	5.2545	5.2529	5.0279	5.3009	5.2786	5.0318	5.0498	5.0746	5.1844	5.1705	5.0674
pos_4781	FAHFA(16:0/9-O-18:0)	metab_4773	yes	down	-	pos	1481636-31-0	556.53	8.8063	M+NH4	C34H66O4	-	79.2	LMFA07090004;HMDB0112106	-	-	-	-	-	Lipids and lipid-like molecules	Fatty Acyls	Fatty acids and conjugates	-	79.2	-	-	1.2701	1.177	1.0287	0.002573	0.09996	5.0604	5.0554	5.0781	5.1046	5.0652	5.1438	4.9905	4.9128	5.0633	4.9715	4.8654	4.8572
neg_8228	D-Glucarate	metab_16564	yes	down	C00818	neg	87-73-0	209.029	1.80257	M-H	C6H10O8	76	-	HMDB0000663	-	-	map01100;map00053	Metabolism;Metabolism	Global and overview maps;Carbohydrate metabolism	Organic oxygen compounds	Organooxygen compounds	Carbohydrates and carbohydrate conjugates	76	-	Metabolic pathways;Ascorbate and aldarate metabolism	Metabolic pathways;Ascorbate and aldarate metabolism	1.1748	1.109	1.0294	0.04966	0.5154	6.3775	6.216	6.2451	6.0977	6.364	6.3296	5.9108	5.9584	6.0428	6.2089	6.0813	6.3541
pos_2284	N6,N6,N6-Trimethyl-L-lysine	metab_2279	yes	down	C03793	pos	19253-88-4	189.16	0.578533	M+H	C9H20N2O2	-	32.9	HMDB0001325;PW_C001022	-	-	map01100;map00310	Metabolism;Metabolism	Global and overview maps;Amino acid metabolism	Organic acids and derivatives	Carboxylic acids and derivatives	Amino acids, peptides, and analogues	-	32.9	Metabolic pathways;Lysine degradation	Metabolic pathways;Lysine degradation	1.1405	1.015	1.0297	0.04616	0.2826	4.9686	4.8346	5.0893	5.0402	5.1776	5.0793	4.6937	4.9457	4.8809	4.977	4.8917	4.9338
pos_3022	RETUSOQUINONE	metab_3016	yes	down	-	pos	-	161.096	3.60228	M+H	C11H12O	48.9	-	-	-	-	-	-	-	-	-	-	48.9	-	-	-	1.0729	1.0289	1.0308	0.03923	0.2651	4.8791	4.7536	4.661	4.4848	4.6887	4.6734	4.4813	4.5109	4.5006	4.6365	4.624	4.547
neg_3656	[6]-Dehydrogingerdione	metab_11997	yes	down	-	neg	76060-35-0	311.128	6.8018	M+Na-2H	C17H22O4	-	49.6	HMDB0029474	-	-	-	-	-	Phenylpropanoids and polyketides	Cinnamic acids and derivatives	Hydroxycinnamic acids and derivatives	-	49.6	-	-	1.2706	1.2087	1.0325	0.001617	0.2226	4.6576	4.6036	4.6147	4.675	4.5146	4.5712	4.4685	4.4164	4.5678	4.4741	4.4342	4.4059
pos_5290	N,N-dimethyl-Safingol	metab_5282	yes	down	-	pos	-	330.337	7.18938	M+H	C20H43NO2	80.7	-	LMSP01080056	-	-	-	-	-	-	-	-	80.7	-	-	-	1.323	1.1074	1.0338	0.04028	0.2692	5.4292	5.4492	5.135	5.177	5.2029	5.388	5.0075	5.0315	5.2577	5.0631	5.2633	5.1212
neg_1999	Zeranol	metab_17455	yes	down	C14752	neg	26538-44-3;36455-72-8	359.124	1.73595	M+K-2H	C18H26O5	-	53.6	HMDB0032702;HMDB0041824	-	-	-	-	-	Phenylpropanoids and polyketides	Macrolides and analogues	Not Available	-	53.6	-	-	1.2077	1.0709	1.0365	0.01696	0.4356	4.3776	4.2709	4.2306	4.096	4.2467	4.1632	4.1272	4.2037	4.0723	4.0821	4.0562	3.9485
pos_7525	L-Prolinamide	metab_7510	yes	down	C19781	pos	7531-52-4	115.087	1.82652	M+H	C5H10N2O	77.8	-	HMDB0253910	-	-	-	-	-	Organic acids and derivatives	Carboxylic acids and derivatives	Amino acids, peptides, and analogues	77.8	-	-	-	1.0756	1.0379	1.0374	0.03208	0.2442	4.2867	4.271	4.166	4.0321	4.3415	4.3869	4.1093	4.203	3.9961	4.0831	4.0184	4.1525
pos_1488	19-Nor-5-androstenediol	metab_1485	yes	down	-	pos	25975-59-1	294.242	5.98707	M+NH4, 2M+ACN+Na	C18H28O2	-	67.2	HMDB0004590;LMST02010050	-	-	-	-	-	Lipids and lipid-like molecules	Steroids and steroid derivatives	Estrane steroids	-	67.2	-	-	1.0811	1.1442	1.0385	0.04412	0.2786	4.9976	5.3613	4.9871	4.9088	4.8963	4.9496	4.7851	4.8391	4.9293	4.7185	4.9551	4.7571
neg_7941	Glutarate semialdehyde	metab_16277	yes	down	C03273	neg	5746-02-01	137.023	2.22582	M+Na-2H	C5H8O3	-	57	HMDB0012233	-	-	map01100;map00310	Metabolism;Metabolism	Global and overview maps;Amino acid metabolism	Lipids and lipid-like molecules	Fatty Acyls	Fatty acids and conjugates	-	57	Metabolic pathways;Lysine degradation	Metabolic pathways;Lysine degradation	1.2972	1.19	1.0423	0.02572	0.4709	5.0386	4.8742	4.9211	4.9021	4.923	4.8889	4.4773	4.5276	4.8651	4.8572	4.768	4.8568
pos_2469	Pyridoxal	metab_2464	yes	down	C00250	pos	66-72-8	150.055	1.28558	M+H-H2O	C8H9NO3	43.7	-	HMDB0001545;PW_C001188	Vitamins and cofactors	Vitamins	map01100;map00750;map01240	Metabolism;Metabolism;Metabolism	Global and overview maps;Metabolism of cofactors and vitamins;Global and overview maps	Organoheterocyclic compounds	Pyridines and derivatives	Pyridine carboxaldehydes	43.7	-	Metabolic pathways;Vitamin B6 metabolism;Biosynthesis of cofactors	Metabolic pathways;Vitamin B6 metabolism;Biosynthesis of cofactors	1.0813	1.4257	1.0425	0.007238	0.155	4.5887	4.7362	4.6671	4.7099	4.7025	4.6764	4.5663	4.5639	4.2634	4.4113	4.5224	4.6079
neg_7991	Delta-Hexanolactone	metab_16327	yes	down	-	neg	823-22-3	135.043	2.13673	M+Na-2H	C6H10O2	-	35.5	HMDB0000453	-	-	-	-	-	Organoheterocyclic compounds	Lactones	Delta valerolactones	-	35.5	-	-	1.2822	1.2732	1.045	0.04388	0.512	5.2936	5.1281	5.2518	5.0232	5.3527	5.3092	4.7145	4.812	5.0348	5.2453	5.0301	5.1694
pos_668	Pyridoxine (Vitamin B6)	metab_666	yes	down	-	pos	-	170.081	1.42217	M+H-H2O, M+H	C8H11NO3	61.5	-	-	-	-	-	-	-	-	-	-	61.5	-	-	-	1.1874	1.4012	1.0478	0.01735	0.2043	5.0804	5.0819	4.9252	4.8737	4.9743	5.0613	5.0564	4.8652	4.659	4.6123	4.616	4.8168
pos_2444	4-Guanidinobutanoic acid	metab_2439	yes	down	C01035	pos	500-65-2;463-00-3	146.092	1.17277	M+H	C5H11N3O2	42.1	-	HMDB0003464;HMDB0031842	-	-	map01100;map00330	Metabolism;Metabolism	Global and overview maps;Amino acid metabolism	Organic acids and derivatives	Carboxylic acids and derivatives	Amino acids, peptides, and analogues	42.1	-	Metabolic pathways;Arginine and proline metabolism	Metabolic pathways;Arginine and proline metabolism	1.0658	1.2809	1.0486	0.01381	0.1914	4.2793	4.2374	4.1299	4.0428	4.1671	4.1281	4.0134	4.1862	3.8288	3.8267	3.9711	4.0003
pos_7649	Glycylprolylhydroxyproline	metab_7633	yes	down	-	pos	2239-67-0	286.14	1.63682	M+H	C12H19N3O5	-	56.9	HMDB0002171	-	-	-	-	-	Organic acids and derivatives	Carboxylic acids and derivatives	Amino acids, peptides, and analogues	-	56.9	-	-	1.5679	1.3762	1.0504	0.02742	0.2334	4.7762	4.8584	5.0817	5.0269	5.1042	5.1852	4.4785	4.7873	4.9186	4.8693	4.8694	4.6694
pos_656	Glutaral (Glutaraldehyde)	metab_654	yes	down	-	pos	-	101.06	0.803533	M+H-H2O, M+H	C5H8O2	46	-	-	-	-	-	-	-	-	-	-	46	-	-	-	1.0547	1.2236	1.0508	0.04117	0.2705	4.6831	4.4997	4.3929	4.1383	4.3371	4.3814	4.36	4.304	3.9857	4.1579	4.1965	4.1472
neg_2293	Tazarotenic acid	metab_10634	yes	down	C21518	neg	118292-41-4	322.092	2.45078	M-H	C19H17NO2S	-	31.6	HMDB0060619	-	-	-	-	-	Organoheterocyclic compounds	Thiochromanes	Not Available	-	31.6	-	-	1.4121	1.2936	1.0513	0.009359	0.4003	4.4733	4.2972	4.3614	4.2172	4.4483	4.5043	4.0422	4.3464	4.0334	4.189	4.2282	4.1835
neg_4045	Demethylcalabaxanthone	metab_12386	yes	down	-	neg	106897-03-4	377.141	8.63103	M-H	C23H22O5	-	32	HMDB0030656	-	-	-	-	-	Organoheterocyclic compounds	Benzopyrans	1-benzopyrans	-	32	-	-	1.5438	1.3714	1.0562	0.01507	0.4268	4.8294	4.5173	4.5579	4.3051	4.5543	4.6458	4.2096	4.2116	4.2857	4.4138	4.3469	4.482
neg_542	N2-(2-Carboxymethyl-2-hydroxysuccinoyl)arginine	metab_8887	yes	down	-	neg	87605-91-2	695.254	3.19738	M-H2O-H, 2M-H	C12H20N4O8	-	45.6	HMDB0032766	-	-	-	-	-	Organic acids and derivatives	Carboxylic acids and derivatives	Amino acids, peptides, and analogues	-	45.6	-	-	1.6872	1.5523	1.0569	0.0007287	0.1961	4.9697	4.8467	4.862	4.6329	4.9188	4.9496	4.6345	4.5588	4.5164	4.6632	4.6267	4.6058
neg_2363	Chrysoeriol 7-O-(6''-malonyl-glucoside)	metab_10704	yes	down	-	neg	-	593.113	2.60765	M+FA-H	C25H24O14	-	53.5	HMDB0037455	-	-	-	-	-	Phenylpropanoids and polyketides	Flavonoids	O-methylated flavonoids	-	53.5	-	-	1.7702	1.49	1.0572	0.024	0.4644	5.9406	5.6722	5.4164	5.2273	5.4926	5.6184	5.2071	5.1463	5.2545	5.4825	5.3397	5.1311
pos_6431	3-Formylsalicylic acid	metab_6421	yes	down	C14096	pos	610-04-8	167.034	3.82772	M+H	C8H6O4	71	-	-	-	-	-	-	-	-	-	-	71	-	-	-	1.8303	1.6007	1.0633	0.008608	0.1645	5.4259	5.1858	5.06	4.8437	5.212	5.213	4.7147	4.7032	4.8241	4.9918	4.8811	4.9838
neg_2072	(3,4,5,6-tetrahydroxyoxan-2-yl)methyl (2E)-3-(3,4-dihydroxyphenyl)prop-2-enoate	metab_10414	yes	down	-	neg	-	341.087	1.89203	M-H	C15H18O9	-	89.8	-	-	-	-	-	-	-	-	-	-	89.8	-	-	1.5339	1.504	1.0642	0.02882	0.4733	5.3165	5.2772	5.4959	5.4857	5.5072	5.5562	4.6361	4.8963	5.3259	5.2495	5.1466	5.4158
pos_7710	Prolyl-Glutamate	metab_7694	yes	down	-	pos	-	267.098	1.52993	M+Na	C10H16N2O5	-	44.5	HMDB0029016	-	-	-	-	-	Organic acids and derivatives	Carboxylic acids and derivatives	Amino acids, peptides, and analogues	-	44.5	-	-	1.4909	1.4503	1.0643	0.01009	0.176	4.4452	4.4386	4.1719	4.0947	4.4579	4.4238	4.2357	4.0693	3.907	4.1996	4.0081	4.0418
pos_6907	Quercetin-3,4'-O-di-beta-glucopyranoside	metab_6895	yes	down	-	pos	-	609.145	2.88872	M+H-H2O	C27H30O17	46.7	-	-	-	-	-	-	-	-	-	-	46.7	-	-	-	1.8541	1.5247	1.0644	0.04052	0.2694	5.5656	5.6827	5.4728	5.2673	5.5558	5.6005	4.6409	4.9919	5.2476	5.4412	5.4121	5.4063
pos_6991	Quercetin	metab_6979	yes	down	C00389	pos	117-39-5	303.05	2.78168	M+H	C15H10O7	73.3	-	HMDB0005794;LMPK12110004	-	-	map01100;map00941;map01110;map00944	Metabolism;Metabolism;Metabolism;Metabolism	Global and overview maps;Biosynthesis of other secondary metabolites;Global and overview maps;Biosynthesis of other secondary metabolites	Phenylpropanoids and polyketides	Flavonoids	Flavones	73.3	-	Metabolic pathways;Flavonoid biosynthesis;Biosynthesis of secondary metabolites;Flavone and flavonol biosynthesis	Metabolic pathways;Flavonoid biosynthesis;Biosynthesis of secondary metabolites;Flavone and flavonol biosynthesis	1.9597	1.6177	1.0664	0.03664	0.259	5.9687	6.1053	5.8723	5.6197	5.9906	6.0213	5.0244	5.2856	5.6166	5.8563	5.7982	5.7823
pos_2158	Cis-3-Hexenyl 2-aminobenzoate	metab_2153	yes	down	-	pos	65405-76-7	261.16	2.28022	M+H-H2O, M+ACN+H	C13H17NO2	-	34.6	HMDB0037694	-	-	-	-	-	Benzenoids	Benzene and substituted derivatives	Benzoic acids and derivatives	-	34.6	-	-	1.3991	1.4427	1.0677	0.04385	0.2778	5.2868	4.9976	4.6593	4.5526	4.6586	4.7148	4.7932	4.5676	4.5551	4.3552	4.4028	4.3653
neg_8172	Mahaleboside	metab_16508	yes	down	-	neg	-	369.081	1.84685	M+FA-H	C15H16O8	-	43.7	HMDB0032984	-	-	-	-	-	Phenylpropanoids and polyketides	Coumarins and derivatives	Coumarin glycosides	-	43.7	-	-	1.6152	1.4862	1.0677	0.01397	0.4226	4.7011	4.4844	4.5452	4.3851	4.5123	4.5287	3.9419	4.0202	4.4078	4.4642	4.3419	4.26
neg_8181	Adrenochrome	metab_16517	yes	down	-	neg	7506-92-5	160.039	1.84685	M-H2O-H	C9H9NO3	-	60.7	HMDB0012884	-	-	-	-	-	Organoheterocyclic compounds	Indoles and derivatives	Not Available	-	60.7	-	-	1.6291	1.3415	1.0681	0.02231	0.4545	4.2728	4.0678	3.7854	3.7479	3.8343	3.8298	3.6248	3.5327	3.6172	3.7906	3.7162	3.7563
neg_485	Rutin	metab_8831	yes	down	C05625	neg	153-18-4	609.144	2.7896	M-H, M+Cl	C27H30O16	59.6	-	LMPK12112098;HMDB0257021;HMDB0003249	-	-	map01100;map01110;map00944	Metabolism;Metabolism;Metabolism	Global and overview maps;Global and overview maps;Biosynthesis of other secondary metabolites	Phenylpropanoids and polyketides	Flavonoids	O-methylated flavonoids	59.6	-	Metabolic pathways;Biosynthesis of secondary metabolites;Flavone and flavonol biosynthesis	Metabolic pathways;Biosynthesis of secondary metabolites;Flavone and flavonol biosynthesis	1.6686	1.6129	1.0703	0.04516	0.5141	5.8648	5.9758	5.8821	5.6968	5.9086	6.1045	4.9272	5.133	5.6762	5.901	5.8181	5.6452
pos_7733	Lipoamide	metab_7717	yes	down	C00248	pos	940-69-2	170.045	1.46563	M+H-2H2O	C8H15NOS2	-	36.4	HMDB0000962;HMDB0304823;LMFA08010006;PW_C000769	-	-	-	-	-	Organoheterocyclic compounds	Dithiolanes	Lipoamides	-	36.4	-	-	1.1408	1.4546	1.0739	0.04368	0.2772	4.4515	4.6005	4.1215	4.0057	4.0645	4.0535	4.1702	4.1079	3.7134	3.7572	3.9003	3.9093
pos_8124	L-(+)-Arginine	metab_8106	yes	down	C00062	pos	74-79-3	175.119	0.598767	M+H	C6H14N4O2	63.4	-	HMDB0000517	Peptides	Amino acids	map01100;map00220;map01110;map02010;map00330;map01230;map00970;map00261	Metabolism;Metabolism;Metabolism;Environmental Information Processing;Metabolism;Metabolism;Genetic Information Processing;Metabolism	Global and overview maps;Amino acid metabolism;Global and overview maps;Membrane transport;Amino acid metabolism;Global and overview maps;Translation;Biosynthesis of other secondary metabolites	Organic acids and derivatives	Carboxylic acids and derivatives	Amino acids, peptides, and analogues	63.4	-	Metabolic pathways;Arginine biosynthesis;Biosynthesis of secondary metabolites;ABC transporters;Arginine and proline metabolism;Biosynthesis of amino acids;Aminoacyl-tRNA biosynthesis;Monobactam biosynthesis	Metabolic pathways;Arginine biosynthesis;Biosynthesis of secondary metabolites;ABC transporters;Arginine and proline metabolism;Biosynthesis of amino acids;Aminoacyl-tRNA biosynthesis;Monobactam biosynthesis	1.9753	1.7912	1.0757	0.0006763	0.07203	4.3493	4.2834	4.4004	4.5463	4.417	4.6055	3.9706	4.0461	4.1466	4.2168	4.2352	4.1142
neg_8127	Daphnetin	metab_16463	yes	down	C03093	neg	486-35-1	177.018	1.93705	M-H	C9H6O4	67.6	-	-	-	-	-	-	-	-	-	-	67.6	-	-	-	1.7345	1.5794	1.0814	0.04151	0.5073	5.1931	4.44	4.646	4.2721	4.7313	4.6088	3.999	4.1869	4.2716	4.439	4.3588	4.5358
pos_345	Thysanone	metab_344	yes	down	-	pos	-	277.071	3.82772	M+H, M+CH3OH+H, M+H-H2O	C14H12O6	36.8	-	LMPK13030001	-	-	-	-	-	-	-	-	36.8	-	-	-	2.2884	1.8672	1.0833	0.01873	0.2121	6.0749	5.844	5.8069	5.5201	6.0024	6.0215	5.0307	4.9962	5.5108	5.7445	5.5071	5.767
pos_2746	Tetrahydrodeoxycorticosterone	metab_2740	yes	down	C13713	pos	567-03-3	379.223	2.51813	M+2Na-H	C21H34O3	-	47.1	LMST05030013;HMDB0000879	-	-	-	-	-	Lipids and lipid-like molecules	Steroids and steroid derivatives	Hydroxysteroids	-	47.1	-	-	1.7802	1.7827	1.0834	0.02267	0.2239	5.4858	5.3048	5.1551	5.2284	5.3869	5.093	4.6472	4.9717	4.7384	4.6358	4.7095	5.516
neg_7989	4R,5R,6S-Trihydroxy-2-hydroxymethyl-2-cyclohexen-1-one 6-(2-hydroxy-6-methylbenzoate)	metab_16325	yes	down	-	neg	146475-71-0	307.081	2.13673	M-H	C15H16O7	-	39.7	HMDB0040692	-	-	-	-	-	Benzenoids	Benzene and substituted derivatives	Benzoic acids and derivatives	-	39.7	-	-	1.6149	1.6017	1.0834	0.04977	0.5154	5.0079	4.4997	4.8515	4.5862	4.9414	4.9579	3.9389	4.0873	4.4807	4.7388	4.603	4.771
neg_2399	6''-Malonylgenistin	metab_10740	yes	down	C16192	neg	51011-05-3	563.102	2.69868	M+FA-H	C24H22O13	-	42.7	HMDB0029529	-	-	map00943	Metabolism	Biosynthesis of other secondary metabolites	Phenylpropanoids and polyketides	Isoflavonoids	Isoflavonoid O-glycosides	-	42.7	Isoflavonoid biosynthesis	Isoflavonoid biosynthesis	2.0619	1.6949	1.0837	0.03146	0.4783	5.7763	5.5227	4.9885	4.8356	5.0391	5.2945	4.594	4.6668	4.8675	5.0402	4.9597	4.8995
neg_7976	Glycyl-Arginine	metab_16312	yes	down	-	neg	-	266.102	2.1592	M+Cl	C8H17N5O3	-	49.6	HMDB0028835	-	-	-	-	-	Organic acids and derivatives	Carboxylic acids and derivatives	Amino acids, peptides, and analogues	-	49.6	-	-	1.917	1.6552	1.0854	0.006863	0.3829	4.4811	4.4394	4.0548	4.016	4.0483	4.0502	3.8605	3.8954	3.8746	3.8662	3.9533	3.6655
neg_7148	5-Deoxykievitone	metab_15486	yes	down	C10418	neg	74161-24-3	679.259	3.35668	2M-H	C20H20O5	-	36.5	HMDB0034214	-	-	-	-	-	Phenylpropanoids and polyketides	Isoflavonoids	Isoflavans	-	36.5	-	-	1.8255	1.7941	1.086	0.02555	0.4709	5.6018	5.4365	5.6086	5.2753	5.732	5.7494	4.6855	4.6304	5.2806	5.5019	5.3118	5.3431
neg_2628	Scolymoside	metab_10969	yes	down	C12630	neg	25694-72-8	577.155	3.19738	M-H	C27H30O14	-	49.6	HMDB0005799	-	-	map00944	Metabolism	Biosynthesis of other secondary metabolites	Phenylpropanoids and polyketides	Tannins	Hydrolyzable tannins	-	49.6	Flavone and flavonol biosynthesis	Flavone and flavonol biosynthesis	1.9064	1.8303	1.0892	0.03114	0.4763	5.7389	5.2472	5.4679	5.0523	5.6892	5.5582	4.613	4.6282	5.0313	5.4331	5.0067	5.3581
pos_7373	Genipin	metab_7358	yes	down	C09780	pos	6902-77-8	268.118	2.10417	M+ACN+H	C11H14O5	-	55.1	HMDB0035830	-	-	-	-	-	Lipids and lipid-like molecules	Prenol lipids	Monoterpenoids	-	55.1	-	-	2.1608	1.9133	1.0942	0.001902	0.0919	4.8721	4.8561	4.6662	4.4619	4.764	4.676	4.1113	4.0987	4.3708	4.5343	4.4788	4.2675
pos_7343	N-(4-aminobutyl)-3-(4-hydroxyphenyl)propanimidic acid	metab_7328	yes	down	-	pos	-	219.149	2.16912	M+H-H2O	C13H20N2O2	-	40.4	-	-	-	-	-	-	-	-	-	-	40.4	-	-	1.5674	1.67	1.0959	0.02336	0.2266	4.5649	4.0728	4.071	4.0599	4.1959	4.2676	3.9324	4.1579	3.3887	3.8303	3.6719	4.0383
neg_8123	N-despropyl ropinirole	metab_16459	yes	down	-	neg	-	263.139	1.93705	M+FA-H	C13H18N2O	-	73.5	HMDB0060625	-	-	-	-	-	Organoheterocyclic compounds	Indoles and derivatives	Indolines	-	73.5	-	-	1.8674	1.7831	1.0973	0.01018	0.4086	4.261	4.1395	4.028	3.9505	4.101	4.0781	3.756	3.9959	3.356	3.5525	3.6838	4.0384
pos_7748	5'-O-beta-D-Glucosylpyridoxine	metab_7732	yes	down	C03996	pos	-	332.134	1.42217	M+H	C14H21NO8	84.3	-	HMDB0246884	-	-	-	-	-	Organoheterocyclic compounds	Pyridines and derivatives	Pyridoxines	84.3	-	-	-	1.7135	1.7569	1.0978	0.02902	0.2365	5.1885	5.0953	4.6385	4.2931	4.7821	4.8923	4.7362	4.5621	4.2904	4.3299	3.9917	4.4067
neg_7846	ESCULETIN	metab_16183	yes	down	C09263	neg	305-01-1	177.018	2.38338	M-H	C9H6O4	79.9	-	HMDB0030819	-	-	-	-	-	Phenylpropanoids and polyketides	Coumarins and derivatives	Hydroxycoumarins	79.9	-	-	-	2.0388	1.8562	1.098	0.01132	0.4226	5.1464	4.6576	4.9208	5.1382	5.1851	5.217	4.2432	4.2988	4.815	4.797	4.5134	4.8986
neg_2048	4-Hydroxybenzyl isothiocyanate 4''-acetylrhamnoside	metab_10390	yes	down	-	neg	-	374.071	1.82457	M+Na-2H	C16H19NO6S	-	37.7	-	-	-	-	-	-	-	-	-	-	37.7	-	-	1.9518	1.8341	1.1009	0.0149	0.4237	4.9591	4.6121	4.7809	4.4954	4.8816	4.8143	3.8961	3.9805	4.394	4.6466	4.3674	4.6415
pos_419	Caffeoyl C1-glucuronide	metab_418	yes	down	-	pos	-	339.071	1.8698	M+H-H2O, M+NH4, M+H-2H2O	C15H16O10	-	65	HMDB0041709	-	-	-	-	-	Phenylpropanoids and polyketides	Cinnamic acids and derivatives	Hydroxycinnamic acids and derivatives	-	65	-	-	2.4254	2.0585	1.1027	0.003511	0.1104	5.4848	5.1534	5.0515	4.8705	5.3638	5.255	4.4022	4.5178	4.769	4.917	4.6951	4.9695
pos_2822	Hyperoside	metab_2816	yes	down	C10073	pos	482-36-0	465.103	2.78168	M+H	C21H20O12	96.1	-	HMDB0030775	-	-	-	-	-	Phenylpropanoids and polyketides	Flavonoids	Flavonoid glycosides	96.1	-	-	-	2.267	1.8503	1.1041	0.02935	0.2365	4.9866	5.1227	4.8535	4.594	5.0353	5.1203	3.8622	4.1237	4.6044	4.8771	4.8061	4.6348
neg_1998	6-(1-benzofuran-4-yloxy)-3,4,5-trihydroxyoxane-2-carboxylic acid	metab_10341	yes	down	-	neg	-	309.06	1.73595	M-H	C14H14O8	-	67.1	-	-	-	-	-	-	-	-	-	-	67.1	-	-	1.9263	1.7897	1.1074	0.01422	0.4226	4.4094	4.0529	4.3052	4.1717	4.4857	4.5506	3.5111	3.6273	4.1545	4.2158	3.8726	4.0749
pos_391	N-(4-amino-2-hydroxybutyl)-3-(3,4-dihydroxyphenyl)prop-2-enimidic acid	metab_390	yes	down	-	pos	-	249.123	1.46563	M+H-H2O, M+CH3OH+H, M+H-2H2O	C13H18N2O4	-	78.8	-	-	-	-	-	-	-	-	-	-	78.8	-	-	2.3858	2.1733	1.1077	0.02749	0.2334	5.2897	5.181	5.6542	5.9259	6.1153	6.0875	5.0571	4.7481	5.3352	5.1772	4.9022	5.7058
neg_1395	Dimethyl 2-galloylgalactarate	metab_9739	yes	down	-	neg	-	389.071	1.59953	M-H, M+Na-2H	C15H18O12	-	33.7	HMDB0036935	-	-	-	-	-	Organic oxygen compounds	Organooxygen compounds	Carbohydrates and carbohydrate conjugates	-	33.7	-	-	2.1664	2.0056	1.109	0.03037	0.4754	5.848	5.2116	5.2542	4.8603	5.5364	5.4671	4.3785	4.3861	4.9283	5.2744	4.8401	5.2062
pos_6424	6-(4-ethenyl-3-hydroxyphenoxy)-3,4,5-trihydroxyoxane-2-carboxylic acid	metab_6414	yes	down	-	pos	-	295.081	3.82772	M+H-H2O	C14H16O8	-	68.3	-	-	-	-	-	-	-	-	-	-	68.3	-	-	2.4636	1.9959	1.1149	0.02482	0.2272	5.4345	5.1397	5.0854	4.7891	5.2861	5.2966	4.0714	4.124	4.7508	5.0157	4.7775	5.0965
neg_8329	Acetaminophen glucuronide	metab_16665	yes	down	-	neg	16110-10-4	326.087	1.66792	M-H	C14H17NO8	-	59.9	HMDB0010316;PW_C006326	-	-	-	-	-	Organic oxygen compounds	Organooxygen compounds	Carbohydrates and carbohydrate conjugates	-	59.9	-	-	2.0637	1.7727	1.1164	0.01328	0.4226	4.5052	3.924	3.8906	3.517	3.9822	4.0131	3.4651	3.6514	3.3606	3.6104	3.63	3.6284
pos_7582	Narciclasine	metab_7567	yes	down	C08533	pos	29477-83-6	308.077	1.71963	M+H	C14H13NO7	43.4	-	HMDB0255458	-	-	-	-	-	Alkaloids and derivatives	Amaryllidaceae alkaloids	Phenanthridine- and phenanthridone-type amaryllidaceae alkaloids	43.4	-	-	-	2.3226	1.9245	1.1232	0.0376	0.261	4.2145	4.213	4.6857	4.5897	4.8389	4.9683	3.5167	3.7316	4.2239	4.3797	4.0319	4.6056
neg_7800	3,4,5-trihydroxy-6-(2-hydroxyphenoxy)oxane-2-carboxylic acid	metab_16137	yes	down	-	neg	-	267.05	2.45078	M-H2O-H	C12H14O8	-	65.8	-	-	-	-	-	-	-	-	-	-	65.8	-	-	1.9107	1.8995	1.1285	0.03772	0.4971	4.5748	4.2195	4.6165	4.1449	4.8014	4.8831	3.4572	3.5498	4.0632	4.4174	4.1476	4.5032
pos_7729	(S)-2,3-Dihydro-5-hydroxy-2-methyl-1,4-naphthoquinone	metab_7713	yes	down	-	pos	76372-21-9	232.097	1.46563	M+ACN+H	C11H10O3	-	42.9	HMDB0041122	-	-	-	-	-	Benzenoids	Naphthalenes	Naphthoquinones	-	42.9	-	-	2.2286	2.1686	1.1316	0.01567	0.1991	3.9443	3.8874	4.2199	4.5083	4.6581	4.6354	3.8275	3.6154	3.8714	3.7219	3.5652	4.2493
pos_7584	3,4,5-trihydroxy-6-[(2-phenylacetyl)oxy]oxane-2-carboxylic acid	metab_7569	yes	down	-	pos	-	295.081	1.71963	M+H-H2O	C14H16O8	-	33.7	-	-	-	-	-	-	-	-	-	-	33.7	-	-	2.1744	2.0147	1.1343	0.01953	0.2123	4.9375	4.4543	4.157	3.6588	4.5979	4.4507	3.7428	3.9412	3.7335	4.0674	3.7202	3.9418
neg_7097	Amylose	metab_17448	yes	down	C00718	neg	6118-87-2;9005-82-7	785.29	3.44872	2M+FA-H	C2H6.[C12H20O11]n	-	69.6	PW_C001872;HMDB0038852;HMDB0003403	-	-	map01100;map00500;map01110	Metabolism;Metabolism;Metabolism	Global and overview maps;Carbohydrate metabolism;Global and overview maps	Organic oxygen compounds	Organooxygen compounds	Carbohydrates and carbohydrate conjugates	-	69.6	Metabolic pathways;Starch and sucrose metabolism;Biosynthesis of secondary metabolites	Metabolic pathways;Starch and sucrose metabolism;Biosynthesis of secondary metabolites	2.6531	2.4236	1.1459	0.0009973	0.2051	5.4194	5.1905	5.0954	4.7378	5.1204	5.0725	4.286	4.3165	4.4987	4.8101	4.7128	4.1127
pos_2948	1-(alpha-Methyl-4-(2-methylpropyl)benzeneacetate)-beta-D-Glucopyranuronic acid	metab_2942	yes	down	-	pos	98649-76-4	787.307	3.2653	2M+Na	C19H26O8	-	49.5	HMDB0010343	-	-	-	-	-	Organic oxygen compounds	Organooxygen compounds	Carbohydrates and carbohydrate conjugates	-	49.5	-	-	2.7127	2.5572	1.1574	0.001203	0.07533	5.5661	5.3161	5.1933	4.6864	5.269	5.1601	4.4131	4.428	4.4726	4.8022	4.7458	4.0897
neg_1782	6-{[2-(3,4-dihydroxyphenyl)acetyl]oxy}-3,4,5-trihydroxyoxane-2-carboxylic acid	metab_10125	yes	down	-	neg	-	389.071	0.824217	M+FA-H	C14H16O10	-	57.8	-	-	-	-	-	-	-	-	-	-	57.8	-	-	2.4385	2.2421	1.1639	0.02158	0.4545	5.2143	4.5812	4.5563	4.0741	4.7865	4.6957	3.5522	3.4062	3.9366	4.5199	4.0874	4.4728
neg_8204	6-Methoxymellein	metab_16540	yes	down	C02381	neg	13410-15-6	189.054	1.82457	M-H2O-H	C11H12O4	-	71.5	HMDB0038510	-	-	-	-	-	Organoheterocyclic compounds	Benzopyrans	2-benzopyrans	-	71.5	-	-	2.738	2.4409	1.2322	0.005922	0.3683	4.3257	3.7078	3.7009	3.262	4.0868	3.9038	2.6933	2.8491	3.0689	3.5143	2.9785	3.552
neg_7878	(-)-Epicatechin	metab_17446	yes	down	C09727	neg	490-46-0;154-23-4	289.071	2.33773	M-H	C15H14O6	92.7	-	HMDB0001871;HMDB0002780	-	-	map01100;map00941;map01110	Metabolism;Metabolism;Metabolism	Global and overview maps;Biosynthesis of other secondary metabolites;Global and overview maps	Phenylpropanoids and polyketides	Flavonoids	Flavans	92.7	-	Metabolic pathways;Flavonoid biosynthesis;Biosynthesis of secondary metabolites	Metabolic pathways;Flavonoid biosynthesis;Biosynthesis of secondary metabolites	2.6187	2.5152	1.2901	0.03785	0.4971	4.3658	3.5208	4.3708	3.536	5.1356	4.3911	2.3629	2.8361	3.6706	3.4991	2.7987	4.4576
neg_2405	Formononetin	metab_10746	yes	down	C00858	neg	485-72-3	313.071	2.72092	M+FA-H	C16H12O4	-	71.1	HMDB0005808;LMPK12050037	-	-	map00943;map01100;map01110	Metabolism;Metabolism;Metabolism	Biosynthesis of other secondary metabolites;Global and overview maps;Global and overview maps	Phenylpropanoids and polyketides	Isoflavonoids	O-methylated isoflavonoids	-	71.1	Isoflavonoid biosynthesis;Metabolic pathways;Biosynthesis of secondary metabolites	Isoflavonoid biosynthesis;Metabolic pathways;Biosynthesis of secondary metabolites	2.8366	2.7343	1.3475	0.04587	0.5141	4.8195	3.7306	4.1979	3.1668	4.4113	4.01	1.617	2.1629	3.1743	4.0079	3.0788	4.0164
