# Supplementary material for: Tetraploidization Altered Phenotypic Traits and Metabolite Profile of Java Ginseng (Talinum paniculatum (Jacq.) Gaertn.)
Source: Plants (Basel). 2025 Feb 6;14(3):480. doi: 10.3390/plants14030480 (PMC11820382; doi:10.3390/plants14030480)
Supplement: Supplementary file 1 [file plants-14-00480-s001.zip › Table S1 Biochemical categories of the KEGG compound.xlsx]

## Sheet: Table S1
ID	Metabolite	Metab ID	KEGG Pathway ID	KEGG Pathway Description	KEGG Compound ID	Library ID	Mode	KEGG Compound First Category	KEGG Compound Second Category	KEGG Pathway First Category	KEGG Pathway Second Category	HMDB Superclass	HMDB Class	M/Z	Adducts	Formula	Retention time	RSD	Fragmentation Score	Theoretical Fragmentation Score	Mass Error	CAS ID	HMDB Subclass	D1	D2	D3	D4	D5	D6	T1	T2	T3	T4	T5	T6	QC01	QC02	QC03
pos_7219	Physoperuvine	metab_7205	-	-	C10864	HMDB0030338	pos	-	-	-	-	Alkaloids and derivatives	Tropane alkaloids	300.265	2M+NH4	C8H15NO	2.369	0.0660505	-	49.1	0.156614	60723-27-5	Not Available	5.8157	5.6926	5.1487	4.9156	5.2302	5.2309	5.2012	4.9634	5.0949	5.0527	5.12	5.1074	5.3455	5.3105	5.2891
pos_7582	Narciclasine	metab_7567	-	-	C08533	HMDB0255458	pos	-	-	-	-	Alkaloids and derivatives	Amaryllidaceae alkaloids	308.077	M+H	C14H13NO7	1.7196	0.139372	43.4	-	0.459397	29477-83-6	Phenanthridine- and phenanthridone-type amaryllidaceae alkaloids	4.2145	4.213	4.6857	4.5897	4.8389	4.9683	3.5167	3.7316	4.2239	4.3797	4.0319	4.6056	4.4487	4.3812	4.5032
pos_11	3-hydroxy-adipic acid	metab_10	-	-	-	LMFA01170088	pos	-	-	-	-	-	-	127.039	M+H-H2O, 2M+H, M+H, M+NH4, M+H-2H2O	C6H10O5	0.7633	0.0315873	57.8	-	0.195252	-	-	6.0337	5.824	5.7471	5.591	5.7359	5.643	5.9182	6.0841	5.7475	5.7653	5.7749	5.845	5.8447	5.8178	5.8272
pos_7983	Trigonelline	metab_7966	map00760	Nicotinate and nicotinamide metabolism	C01004	HMDB0000875	pos	-	-	Metabolism	Metabolism of cofactors and vitamins	Alkaloids and derivatives	Not Available	138.055	M+H	C7H7NO2	0.7633	0.0380934	69.9	-	0.265752	535-83-1	Not Available	5.9473	6.0741	6.0451	6.0574	6.0445	6.0962	6.0581	6.2096	5.8798	5.8816	5.8434	6.0362	6.051	6.0199	6.0462
pos_23	6-(acetyloxy)-3,4,5-trihydroxyoxane-2-carboxylic acid	metab_22	-	-	-	-	pos	-	-	-	-	-	-	259.042	M+H-2H2O, M+H, M+K, M+Na	C8H12O8	1.4656	0.0631631	-	32.6	0.66946	-	-	4.8102	4.6483	5.1106	4.6372	5.0787	5.1692	4.627	4.5572	5.0514	5.0157	5.0694	4.8474	4.916	4.8874	4.9423
pos_28	1-Naphthylamine	metab_27	-	-	C14790	HMDB0243964	pos	-	-	-	-	Benzenoids	Naphthalenes	144.081	M+H, 2M+K, M+NH4, M+K	C10H9N	2.0186	0.0612861	36.5	-	0.63395	134-32-7	Not Available	4.7692	4.823	4.4967	4.4038	4.5301	4.5929	4.6806	4.5677	4.3637	4.3054	4.3616	4.3989	4.5828	4.5354	4.5819
pos_421	Homovanillin	metab_420	map01100;map00350	Metabolic pathways;Tyrosine metabolism	C05581	HMDB0005175;PW_C002411	pos	-	-	Metabolism;Metabolism	Global and overview maps;Amino acid metabolism	Benzenoids	Phenols	167.07	M+H-H2O, M+H, M+Na	C9H10O3	1.9133	0.0464395	53.3	-	0.96817	5703-24-2	Methoxyphenols	5.3694	5.3402	5.0081	4.7332	5.1087	5.0438	4.9991	5.0809	4.7089	4.8944	4.918	4.8953	5.086	5.0577	5.0474
pos_758	Indan-1-ol	metab_755	-	-	C01710	HMDB0059601	pos	-	-	-	-	Benzenoids	Indanes	152.107	M+NH4, M+ACN+H	C9H10O	1.8484	0.0352595	-	51.7	0.622471	-	Not Available	4.2133	4.134	4.1269	3.9005	4.1188	4.1483	3.9928	3.9904	4.2501	4.1655	4.0074	3.9017	4.1257	4.1042	4.0964
pos_892	Meclizine	metab_889	-	-	C07116	PW_C009210;HMDB0014875	pos	-	-	-	-	Benzenoids	Benzene and substituted derivatives	413.179	M+NH4, M+Na	C25H27ClN2	2.4543	0.0377545	-	39.3	7.6747	569-65-3	Diphenylmethanes	4.9738	4.8955	4.9615	4.9957	4.9229	4.9115	4.8623	5.0843	5.2115	5.0797	5.1483	5.5007	5.1246	5.1212	5.0943
pos_912	4-Hydroxy-5-phenyltetrahydro-1,3-oxazin-2-one	metab_909	-	-	C16595	PW_C040532;HMDB0060389	pos	-	-	-	-	Benzenoids	Benzene and substituted derivatives	226.107	M+H-H2O, M+CH3OH+H	C10H11NO3	2.5617	0.0148867	-	46.2	1.00655	-	Not Available	4.609	4.5012	4.1881	4.0839	4.1878	3.987	4.741	4.6638	4.0412	4.058	4.1781	4.1617	4.4461	4.4332	4.4394
pos_1023	Enol-phenylpyruvate	metab_1020	map01100;map00360	Metabolic pathways;Phenylalanine metabolism	C02763	HMDB0012225	pos	-	-	Metabolism;Metabolism	Global and overview maps;Amino acid metabolism	Benzenoids	Benzene and substituted derivatives	206.081	M+H, M+ACN+H	C9H8O3	2.8887	0.0507208	-	40.1	0.622114	5801-57-0	Phenylpyruvic acid derivatives	4.7495	4.6895	4.503	4.5283	4.5081	4.5484	4.5664	4.5124	4.4647	4.5441	4.6922	4.4606	4.6073	4.5694	4.57
pos_57	MGDG(18:3(9Z,12Z,15Z)/18:4(6Z,9Z,12Z,15Z))	metab_56	-	-	-	LMGL05010054;LMGL05010014	pos	-	-	-	-	-	-	773.519	M+H, M+NH4, M+H-H2O, M+H-2H2O	C45H72O10	8.9335	0.0779766	40.5	-	-0.580423	-	-	5.3505	5.7102	5.2644	5.0855	4.8955	4.3164	5.8154	5.8599	5.206	5.3773	5.6086	5.5992	5.5393	5.4717	5.5148
pos_1429	1-Phenylethanol	metab_1426	-	-	C07112	HMDB0032619	pos	-	-	-	-	Benzenoids	Benzene and substituted derivatives	105.07	M+H-H2O, 2M+K	C8H10O	5.5599	0.187635	-	32.2	2.18891	98-85-1	Not Available	5.4849	5.5669	5.5347	5.6199	5.6606	5.6131	5.593	5.6524	5.6703	5.5594	5.6023	5.6079	5.5227	5.6145	5.6878
pos_61	MGDG(18:3/18:3)	metab_60	-	-	-	-	pos	-	-	-	-	-	-	797.517	M+Na, M+K, M+NH4, M+H	C45H74O10	9.5722	0.0483173	39.3	-	-0.281742	-	-	6.2876	6.2895	6.5338	6.5324	6.5676	6.6136	6.7476	6.3751	6.6213	6.6256	6.5066	6.532	6.4622	6.4629	6.4984
pos_1431	P-Tolualdehyde	metab_1428	map01100	Metabolic pathways	C06758	HMDB0029638	pos	-	-	Metabolism	Global and overview maps	Benzenoids	Benzene and substituted derivatives	121.065	M+H-H2O, M+H	C8H8O	5.5599	0.0380827	84.9	-	2.32541	104-87-0	Benzoyl derivatives	5.2511	5.3236	5.2693	5.3431	5.3664	5.3102	5.2672	5.318	5.3408	5.2238	5.2509	5.253	5.3068	5.2932	5.326
pos_1511	2,5-Dimethylbenzaldehyde	metab_1508	-	-	-	HMDB0032014	pos	-	-	-	-	Benzenoids	Benzene and substituted derivatives	135.08	M+H-H2O, M+H	C9H10O	6.1373	0.057177	90.2	-	1.04333	34341-29-2	Benzoyl derivatives	5.4644	5.4391	5.4978	5.5282	5.4713	5.4414	5.3928	5.4793	5.4332	5.4722	5.4467	5.4019	5.4435	5.4079	5.3964
pos_1883	Bis(2-ethylhexyl) phthalate	metab_1880	-	-	C03690	HMDB0249243	pos	-	-	-	-	Benzenoids	Benzene and substituted derivatives	413.266	M+H, M+Na	C24H38O4	9.1869	0.111852	62.9	-	-0.432653	-	Benzoic acids and derivatives	5.5953	5.6103	5.6464	5.6191	5.6257	5.5815	5.5255	5.4465	5.5697	5.47	5.523	5.5175	5.5996	5.5105	5.527
pos_133	3-PRENYL-4-HYDROXYACETOPHENONE	metab_132	-	-	-	-	pos	-	-	-	-	-	-	205.122	M+H, 2M+Na, M+H-H2O	C13H16O2	2.6704	0.0597807	45	-	0.795268	-	-	5.2581	5.2474	4.7516	4.495	4.809	4.7713	4.9984	4.9716	4.5958	4.7008	4.73	4.5547	4.9423	4.8971	4.8991
pos_142	3-hydroxy-3-(3,4,5-trimethoxyphenyl)propanoic acid	metab_141	-	-	-	-	pos	-	-	-	-	-	-	257.102	M+H, M+NH4, M+H-H2O	C12H16O6	2.9554	0.0411391	-	37.3	-0.0699725	-	-	5.3649	4.9212	5.7588	5.1044	5.897	6.2253	5.2469	5.0037	5.524	5.5158	5.5424	5.4168	5.5063	5.471	5.4849
pos_143	2,2-dimethyl-2H-chromene-5,7-diol	metab_142	-	-	-	-	pos	-	-	-	-	-	-	215.07	M+H-H2O, M+CH3OH+H, M+Na	C11H12O3	2.9779	0.0625806	-	50.3	0.630614	-	-	5.1654	5.5906	5.1366	5.3959	5.0358	4.9517	5.3678	5.7225	5.2647	5.0111	5.4562	5.2965	5.4071	5.357	5.3658
pos_145	N2-Malonyl-D-tryptophan	metab_144	-	-	C03414	-	pos	-	-	-	-	-	-	291.097	M+H, M+Na, M+H-H2O	C14H14N2O5	3.0431	0.0481347	67.3	-	-0.603176	-	-	4.9909	4.8081	4.7183	5.3768	4.5716	4.8063	4.5421	4.6094	5.1617	4.1542	3.8173	5.0435	4.8409	4.8061	4.8043
pos_2158	Cis-3-Hexenyl 2-aminobenzoate	metab_2153	-	-	-	HMDB0037694	pos	-	-	-	-	Benzenoids	Benzene and substituted derivatives	261.16	M+H-H2O, M+ACN+H	C13H17NO2	2.2802	0.0649202	-	34.6	0.455694	65405-76-7	Benzoic acids and derivatives	5.2868	4.9976	4.6593	4.5526	4.6586	4.7148	4.7932	4.5676	4.5551	4.3552	4.4028	4.3653	4.7839	4.7453	4.7297
pos_154	Prostaglandin D1 Alcohol	metab_153	-	-	-	-	pos	-	-	-	-	-	-	323.258	M+H-2H2O, M+H, M+H-H2O	C20H36O4	3.3767	0.0739742	51	-	-0.123776	-	-	6.075	5.9678	5.5602	5.2673	5.6077	5.53	5.7076	5.7256	5.2435	5.2873	5.4318	5.4166	5.6997	5.6428	5.6478
pos_158	Asp Leu Ile Thr	metab_157	-	-	-	-	pos	-	-	-	-	-	-	461.265	M+H, M+CH3OH+H, M+K	C20H36N4O8	3.5118	0.0634062	65.3	-	9.26642	-	-	5.3347	5.9172	5.2475	5.6522	5.2517	5.2806	5.6667	6.0661	5.414	4.9764	5.4405	5.6473	5.6752	5.6262	5.6306
pos_2180	3-O-Methyl-a-methyldopamine	metab_2175	-	-	-	HMDB0060748	pos	-	-	-	-	Benzenoids	Benzene and substituted derivatives	182.118	M+H-H2O, M+H	C10H15NO2	1.6782	0.0115104	41	-	0.544725	-	Phenethylamines	4.7296	4.8754	4.8647	4.885	4.5258	4.1195	4.8637	4.9663	4.7459	4.5227	4.9184	4.9867	4.7795	4.7756	4.7696
pos_2545	Cis-3-Hexenyl salicylate	metab_2540	-	-	-	HMDB0061942;HMDB0061823	pos	-	-	-	-	Benzenoids	Benzene and substituted derivatives	238.144	M+NH4	C13H16O3	1.7196	0.0480601	-	35.6	-0.0279842	-	Benzoic acids and derivatives	4.4389	4.4756	4.289	4.0844	4.1115	4.2262	4.776	4.4593	4.4295	4.2762	4.6183	4.4471	4.4449	4.44	4.4779
pos_2808	4-n-Butylphenol	metab_2802	-	-	C14464	HMDB0246380	pos	-	-	-	-	Benzenoids	Phenols	151.112	M+H	C10H14O	2.737	0.0451732	55.3	-	0.572485	1638-22-8	1-hydroxy-2-unsubstituted benzenoids	5.3261	5.2901	4.9279	4.701	4.9706	4.8876	5.0101	5.0406	4.7887	4.8447	4.9082	4.9262	5.0502	5.0114	5.027
pos_175	Amprotropine	metab_174	-	-	C11760	-	pos	-	-	-	-	-	-	325.248	M+H, M+NH4, M+H-2H2O	C18H29NO3	4.5042	0.0716237	35.4	-	-0.310611	148-32-3	-	4.9363	4.4474	5.0512	5.6071	4.9325	5.381	5.493	4.9018	5.5435	5.1159	4.9485	5.5417	5.2991	5.2406	5.254
pos_2848	Naphthalene-1,2-diol	metab_2842	map01100	Metabolic pathways	C03012	HMDB0060497	pos	-	-	Metabolism	Global and overview maps	Benzenoids	Naphthalenes	161.06	M+H	C10H8O2	2.9328	0.057813	46.5	-	0.386835	574-00-5	Naphthols and derivatives	4.7887	4.7721	4.6238	4.4477	4.667	4.5232	4.5594	4.7059	4.4894	4.534	4.6512	4.739	4.6714	4.6314	4.6262
pos_3477	Alpha-Methylstyrene	metab_3471	-	-	C14395	HMDB0059899	pos	-	-	-	-	Benzenoids	Benzene and substituted derivatives	119.086	M+H	C9H10	6.4382	0.0266654	53.5	-	1.06501	98-83-9	Phenylpropenes	5.8155	5.8777	5.8816	5.8927	5.7984	5.8158	5.7845	5.8038	5.8145	5.8335	5.8	5.7825	5.7741	5.7712	5.7526
pos_221	Farnesyl acetone	metab_220	-	-	-	-	pos	-	-	-	-	-	-	280.263	M+H, M+NH4, M+H-H2O	C18H30O	8.3577	0.0291684	82.9	-	-0.463143	-	-	7.225	7.1467	7.1643	7.2018	7.0352	7.2148	7.026	7.0357	7.232	6.9759	7.1546	7.1466	7.1557	7.1325	7.1355
pos_5224	2-Acetyl-3,5,5,6,8,8-hexamethyl-5,6,7,8-tetrahydronaphthalene	metab_5216	-	-	-	HMDB0061860	pos	-	-	-	-	Benzenoids	Tetralins	276.232	M+NH4	C18H26O	7.41	0.0332184	-	33.1	-0.0711817	-	Not Available	4.9028	4.7581	4.8075	4.8605	4.6426	4.8779	4.6189	4.6174	4.8305	4.5937	4.7824	4.7501	4.7811	4.7547	4.7584
pos_5614	M-Xylene	metab_5606	map01100	Metabolic pathways	C07208	HMDB0059810	pos	-	-	Metabolism	Global and overview maps	Benzenoids	Benzene and substituted derivatives	107.086	M+H	C8H10	6.1373	0.156828	93.6	-	1.939	108-38-3	Xylenes	4.603	4.6058	4.674	4.718	4.6856	4.6764	4.6473	4.7211	4.6822	4.7335	4.7065	4.6799	4.5458	4.6511	4.6812
pos_6134	5-(12-Heptadecenyl)-1,3-benzenediol	metab_6124	-	-	C10802	HMDB0038527	pos	-	-	-	-	Benzenoids	Phenols	369.275	M+Na	C23H38O2	4.5493	0.0999893	-	32.3	-5.1036	103462-06-2	Benzenediols	3.4893	3.2551	3.7034	4.9039	2.8084	4.5785	4.7463	4.0458	4.6785	2.5338	3.4384	5.0985	4.5418	4.4553	4.4946
pos_6355	Keratan sulfate I	metab_6345	-	-	-	HMDB0062483	pos	-	-	-	-	Benzenoids	Phenol ethers	296.194	M+NH4	C15H22N2O3	3.9635	0.0478513	-	64.2	-9.21045	-	Anisoles	3.9897	3.5871	4.4999	4.7649	3.5333	4.6416	4.6779	4.573	4.8255	3.6717	4.4803	4.6583	4.4287	4.4664	4.4638
pos_6532	Dezocine	metab_6521	-	-	C08010	HMDB0015340;PW_C009622	pos	-	-	-	-	Benzenoids	Tetralins	228.175	M+H-H2O	C16H23NO	3.6023	0.0528548	-	80.5	0.0771426	53648-55-8	Not Available	5.1063	4.9297	5.0175	4.6476	4.4356	4.2187	5.1067	5.0279	4.9308	4.6689	5.0009	4.9307	4.9363	4.8997	4.8948
pos_6543	(E,E)-N-4-Methoxystyrylcinnamide	metab_6532	-	-	-	HMDB0030194	pos	-	-	-	-	Benzenoids	Phenol ethers	321.16	M+ACN+H	C18H17NO2	3.5797	0.0637008	-	35.8	0.571472	87596-53-0	Anisoles	3.2816	3.5524	3.3779	1.5658	1.729	3.4605	4.6125	3.8682	3.2515	1.6017	2.6456	2.326	3.7309	3.6793	3.69
pos_278	9,12,15-Octadecatrien-1-ol	metab_277	-	-	-	LMFA05000216	pos	-	-	-	-	-	-	282.279	M+H, M+NH4, M+H-H2O	C18H32O	8.6343	0.11556	59.1	-	-0.4284	-	-	7.4329	7.3514	7.4018	7.4429	7.2764	7.4598	7.3067	7.2736	7.4345	7.2434	7.4072	7.4027	7.4186	7.3562	7.3208
pos_6648	Apiin	metab_6637	map00944	Flavone and flavonol biosynthesis	C04858	HMDB0030843;LMPK12110337;HMDB0035464	pos	-	-	Metabolism	Biosynthesis of other secondary metabolites	Benzenoids	Naphthalenes	587.138	M+Na	C26H28O14	3.3767	0.0489048	-	45.6	0.693638	26544-34-3	Phenylnaphthalenes	4.988	5.2481	5.4548	5.3756	5.526	5.3481	5.3118	5.2538	5.4803	5.5765	5.3124	5.7319	5.393	5.4345	5.4235
pos_289	4E,14Z-Sphingadiene	metab_288	-	-	-	LMSP01080002	pos	-	-	-	-	-	-	298.274	M+H, M+Na, M+ACN+H	C18H35NO2	7.5869	0.0301928	62.9	-	-0.385242	-	-	5.8592	6.0597	5.8743	5.9449	5.7325	5.9987	5.8008	5.8871	6.0586	5.6191	5.8582	5.9352	5.8882	5.9144	5.9037
pos_292	(4E,8E,10E-d18:3)sphingosine	metab_291	-	-	-	LMSP01080013	pos	-	-	-	-	-	-	296.258	M+H, M+Na, M+H-H2O	C18H33NO2	7.1894	0.0104512	62.3	-	-0.328881	-	-	6.4187	6.7263	6.432	6.401	6.2717	6.4553	6.2389	6.3254	6.5113	6.182	6.4159	6.3026	6.4197	6.4109	6.4135
pos_295	6-[5]-ladderane-hexanoic acid	metab_294	-	-	-	LMFA01140003	pos	-	-	-	-	-	-	275.201	M+H, M+CH3OH+H, M+H-2H2O	C18H26O2	7.0123	0.103373	50	-	-0.0950275	-	-	5.7722	5.5335	5.5158	5.2092	5.827	5.5285	5.3646	5.5187	5.324	5.4212	5.5843	5.6748	5.6042	5.5236	5.5342
pos_6709	4-Propylphenol	metab_6698	-	-	C14311	HMDB0032625	pos	-	-	-	-	Benzenoids	Benzene and substituted derivatives	137.096	M+H	C9H12O	3.2653	0.0491553	50.5	-	0.413824	645-56-7	Phenylpropanes	4.9282	4.7842	4.6125	4.3999	4.6159	4.5703	4.626	4.6578	4.4276	4.4468	4.5072	4.5171	4.6506	4.6132	4.6152
pos_6710	P-Mentha-1,3,5,8-tetraene	metab_6699	-	-	-	HMDB0029641	pos	-	-	-	-	Benzenoids	Benzene and substituted derivatives	133.101	M+H	C10H12	3.2653	0.0507725	76.5	-	0.828255	1195-32-0	Phenylpropenes	5.2887	5.1501	4.9639	4.7128	4.965	4.9092	4.9766	4.9924	4.7437	4.7842	4.845	4.8501	4.9973	4.9541	4.9697
pos_6758	3-Ethylphenol	metab_6747	-	-	C14386	HMDB0059873	pos	-	-	-	-	Benzenoids	Phenols	123.081	M+H	C8H10O	3.1759	0.0387651	61.4	-	1.47536	620-17-7	1-hydroxy-4-unsubstituted benzenoids	5.1219	5.0466	4.8176	4.5991	4.8768	4.8046	4.8735	4.8489	4.6346	4.7049	4.7315	4.6888	4.8653	4.8322	4.8444
pos_312	3,6,8-dodecatrien-1-ol	metab_311	-	-	-	LMFA05000058	pos	-	-	-	-	-	-	198.185	M+H-H2O, M+NH4, M+H	C12H20O	5.0937	0.0533261	37.6	-	-0.312562	-	-	4.6767	4.6008	4.9625	5.3141	4.6547	5.1747	5.1577	4.9671	5.2388	4.6178	4.824	5.2951	5.0589	5.0176	5.0214
pos_316	8,11,14-Octadecatriynoic acid	metab_315	-	-	-	LMFA01030555	pos	-	-	-	-	-	-	290.211	M+H, M+NH4, M+H-H2O	C18H24O2	4.5712	0.0430689	49.6	-	-0.437164	-	-	4.8498	4.7479	4.9479	4.9242	4.8355	5.0518	4.9476	4.8713	4.9273	4.7802	4.8632	5.0083	4.9609	4.9242	4.9502
pos_7099	Toluene	metab_7087	map01100	Metabolic pathways	C01455	HMDB0034168	pos	-	-	Metabolism	Global and overview maps	Benzenoids	Benzene and substituted derivatives	93.0704	M+H	C7H8	2.6051	0.0648743	-	63.8	5.58036	108-88-3	Toluenes	4.5588	4.5569	4.0732	3.8872	4.0902	4.0751	4.2123	4.1919	3.9527	3.9857	4.0679	4.079	4.2529	4.1965	4.225
pos_7431	Chlorobenzene	metab_7416	-	-	C06990	HMDB0041855	pos	-	-	-	-	Benzenoids	Benzene and substituted derivatives	154.042	M+ACN+H	C6H5Cl	1.9981	0.054089	-	59.3	0.40506	108-90-7	Halobenzenes	6.8033	6.8233	6.8721	6.8476	6.8415	6.8838	6.7701	6.7721	6.8611	6.812	6.7936	6.8356	6.8593	6.8124	6.8339
pos_326	Geranyl formate	metab_325	-	-	C12294	-	pos	-	-	-	-	-	-	200.165	M+H, M+NH4, M+H-2H2O	C11H18O2	4.2573	0.046006	54.5	-	0.421324	105-86-2	-	5.5511	5.4595	5.4487	5.4536	5.4203	5.4799	5.3801	5.372	5.5087	5.3651	5.3996	5.4938	5.4769	5.44	5.4461
pos_327	RETUSIN DIMETHYL ETHER	metab_326	-	-	-	-	pos	-	-	-	-	-	-	313.107	M+H, M+Na, M+H-H2O	C18H16O5	4.2122	0.044468	30.9	-	-0.335739	-	-	5.6186	6.214	3.9227	3.5274	3.7647	3.5668	3.7861	4.0899	3.3293	3.5825	4.1814	3.5797	5.2423	5.2073	5.2115
pos_7432	4-Chlorobenzaldehyde	metab_7417	-	-	C06648	HMDB0246392	pos	-	-	-	-	Benzenoids	Benzene and substituted derivatives	141.01	M+H	C7H5ClO	1.9981	0.0321297	44.5	-	0.169639	104-88-1	Benzoyl derivatives	4.7627	4.7838	4.8491	4.8238	4.8117	4.8513	4.7378	4.7432	4.8385	4.7798	4.7599	4.8099	4.8129	4.785	4.7976
pos_345	Thysanone	metab_344	-	-	-	LMPK13030001	pos	-	-	-	-	-	-	277.071	M+H, M+CH3OH+H, M+H-H2O	C14H12O6	3.8277	0.0705339	36.8	-	0.210126	-	-	6.0749	5.844	5.8069	5.5201	6.0024	6.0215	5.0307	4.9962	5.5108	5.7445	5.5071	5.767	5.7917	5.7423	5.7372
pos_7470	3-Phenylpropanal	metab_7455	-	-	-	HMDB0033716	pos	-	-	-	-	Benzenoids	Benzene and substituted derivatives	135.081	M+H	C9H10O	1.9133	0.0508062	63.4	-	0.777397	104-53-0	Not Available	5.0207	4.9255	4.9857	4.8108	4.9794	5.0026	4.7752	4.6424	5.0927	4.9489	4.8174	4.7155	4.9422	4.9015	4.9083
pos_7562	2,6-Diethylaniline	metab_7547	-	-	C11001	HMDB0032782	pos	-	-	-	-	Benzenoids	Benzene and substituted derivatives	150.128	M+H	C10H15N	1.7597	0.0406223	-	31.6	0.875195	579-66-8	Aniline and substituted anilines	4.1304	4.2526	4.9274	4.532	4.3944	4.1478	4.4634	4.0323	4.5256	4.4032	4.6807	4.6436	4.5533	4.5215	4.5249
pos_362	Datiscin	metab_361	-	-	-	LMPK12111620	pos	-	-	-	-	-	-	617.148	M+H, M+Na, M+K	C27H30O15	3.0212	0.0797889	89.9	-	0.202356	-	-	6.1911	5.9989	6.0887	5.886	6.1772	6.2811	5.9531	5.8438	6.043	6.1475	6.0347	5.9539	6.0911	6.0216	6.0626
pos_7729	(S)-2,3-Dihydro-5-hydroxy-2-methyl-1,4-naphthoquinone	metab_7713	-	-	-	HMDB0041122	pos	-	-	-	-	Benzenoids	Naphthalenes	232.097	M+ACN+H	C11H10O3	1.4656	0.0517561	-	42.9	-0.142925	76372-21-9	Naphthoquinones	3.9443	3.8874	4.2199	4.5083	4.6581	4.6354	3.8275	3.6154	3.8714	3.7219	3.5652	4.2493	4.1876	4.2054	4.1605
pos_5714	Styrene	metab_8346	map01100	Metabolic pathways	C07083	HMDB0034240	pos	-	-	Metabolism	Global and overview maps	Benzenoids	Benzene and substituted derivatives	105.07	M+H	C8H8	5.8588	0.174678	60.8	-	2.34592	100-42-5	Styrenes	5.1659	5.3303	5.2398	5.3026	5.317	5.3081	5.3302	5.3473	5.3685	5.2568	5.2804	5.3338	5.2006	5.3447	5.3347
neg_1243	3-(4-Methylphenyl)oxiranecarboxylic acid	metab_9588	-	-	-	HMDB0030903	neg	-	-	-	-	Benzenoids	Benzene and substituted derivatives	223.06	M-H2O-H, M+FA-H	C10H10O3	3.2425	0.0139733	-	46.5	-9.75971	81476-88-2	Toluenes	3.6053	3.8302	3.8318	3.6361	3.9399	3.9541	3.6177	3.8205	3.6941	3.8044	3.6681	3.7504	3.7021	3.7128	3.7126
pos_372	3,4,5-trihydroxy-6-[1-(4-methoxyphenyl)-3-oxopropoxy]oxane-2-carboxylic acid	metab_371	-	-	-	-	pos	-	-	-	-	-	-	374.144	M+H-2H2O, M+NH4, M+Na	C16H20O9	2.8024	0.0488008	-	34.8	0.448437	-	-	5.2524	5.1456	4.5297	4.3555	4.5773	4.6373	4.4926	4.5389	4.322	4.921	4.7673	4.5216	4.8269	4.7917	4.7897
neg_2011	Normetanephrine	metab_10353	map01100;map00350	Metabolic pathways;Tyrosine metabolism	C05589	HMDB0000819;PW_C000654	neg	-	-	Metabolism;Metabolism	Global and overview maps;Amino acid metabolism	Benzenoids	Phenols	164.07	M-H2O-H	C9H13NO3	1.7811	0.0262273	-	42	-9.15135	97-31-4	Methoxyphenols	3.6117	3.742	3.6121	3.8738	3.6534	3.9498	3.6277	3.9564	3.8218	3.7323	3.6591	3.5984	3.7252	3.7034	3.7206
neg_2124	Salicyluric acid	metab_10466	-	-	C07588	HMDB0000840	neg	-	-	-	-	Benzenoids	Benzene and substituted derivatives	194.044	M-H	C9H9NO4	2.0265	0.0130261	69.4	-	-7.60469	487-54-7	Benzoic acids and derivatives	4.2974	4.2483	3.8973	3.8768	3.8139	3.83	4.1318	4.1217	3.7608	3.6896	3.8582	3.6701	3.9479	3.9418	3.9531
pos_391	N-(4-amino-2-hydroxybutyl)-3-(3,4-dihydroxyphenyl)prop-2-enimidic acid	metab_390	-	-	-	-	pos	-	-	-	-	-	-	249.123	M+H-H2O, M+CH3OH+H, M+H-2H2O	C13H18N2O4	1.4656	0.0627954	-	78.8	-0.173025	-	-	5.2897	5.181	5.6542	5.9259	6.1153	6.0875	5.0571	4.7481	5.3352	5.1772	4.9022	5.7058	5.6368	5.6444	5.593
neg_2967	(+/-)-threo-Anethole glycol	metab_11308	-	-	-	HMDB0032607	neg	-	-	-	-	Benzenoids	Benzene and substituted derivatives	163.075	M-H2O-H	C10H14O3	3.9857	0.0128371	-	38.3	-9.0393	94497-49-1	Phenylpropanes	2.9515	2.8017	2.4555	3.5028	2.3542	2.9912	2.5493	2.6808	3.2186	2.2293	2.51	3.118	2.9267	2.929	2.9373
neg_5375	2-Dodecylbenzenesulfonic acid	metab_13716	-	-	-	HMDB0031031	neg	-	-	-	-	Benzenoids	Benzene and substituted derivatives	325.183	M-H	C18H30O3S	8.2335	0.0951184	-	80.1	-3.85308	-	Benzenesulfonic acids and derivatives	5.3832	5.3613	5.4977	5.5787	5.399	5.4888	5.2996	5.3187	5.5755	5.4327	5.4165	5.415	5.4072	5.4827	5.4791
neg_5502	Alpha-Hydroxymetoprolol	metab_13843	-	-	-	HMDB0060994	neg	-	-	-	-	Benzenoids	Phenol ethers	264.159	M-H2O-H	C15H25NO4	7.829	0.0559358	-	37.2	-3.62843	-	Not Available	4.3081	4.3023	4.3353	4.4001	4.3164	4.3642	4.2466	4.3543	4.4343	4.3485	4.353	4.3517	4.3047	4.3397	4.3521
neg_7243	3',4,4'-Trihydroxypulvinone	metab_15581	-	-	-	HMDB0030563	neg	-	-	-	-	Benzenoids	Phenols	357.06	M+FA-H	C17H12O6	3.2425	0.0776863	-	38.8	-3.85542	51282-12-3	Benzenediols	2.3991	1.6698	4.3849	3.3484	4.9167	5.0202	1.3409	1.348	4.0617	4.5358	2.0729	3.0895	3.4907	3.4739	3.4246
neg_7571	Procaine	metab_15908	-	-	C07375	HMDB0014859;PW_C009196	neg	-	-	-	-	Benzenoids	Benzene and substituted derivatives	257.129	M+Na-2H	C13H20N2O2	2.7896	0.0422169	-	60	5.74581	59-46-1	Benzoic acids and derivatives	4.2407	4.4026	3.638	3.4883	3.6169	3.5864	4.209	3.7882	3.6183	3.7414	3.7161	3.6824	3.9708	3.9476	3.9348
neg_7831	BETAMIPRON	metab_16168	-	-	-	HMDB0034250;HMDB0255085	neg	-	-	-	-	Benzenoids	Benzene and substituted derivatives	192.065	M-H	C10H11NO3	2.4057	0.0224209	63.6	-	-8.34633	3440-28-6	Not Available	4.871	4.5935	4.083	4.02	4.0794	4.0954	4.2005	4.2528	4.0073	4.3748	4.3809	4.1092	4.3826	4.3733	4.3632
pos_431	L-4-Hydroxy-3-methoxy-a-methylphenylalanine	metab_430	-	-	-	-	pos	-	-	-	-	-	-	208.097	M+H-H2O, M+H, M+H-2H2O	C11H15NO4	2.1042	0.0575692	50.7	-	-0.341399	-	-	4.8003	4.8942	4.6533	4.5005	4.703	4.5873	4.916	4.8731	4.5702	4.5864	4.6228	4.7006	4.79	4.7596	4.7408
neg_7989	4R,5R,6S-Trihydroxy-2-hydroxymethyl-2-cyclohexen-1-one 6-(2-hydroxy-6-methylbenzoate)	metab_16325	-	-	-	HMDB0040692	neg	-	-	-	-	Benzenoids	Benzene and substituted derivatives	307.081	M-H	C15H16O7	2.1367	0.0570483	-	39.7	-4.32937	146475-71-0	Benzoic acids and derivatives	5.0079	4.4997	4.8515	4.5862	4.9414	4.9579	3.9389	4.0873	4.4807	4.7388	4.603	4.771	4.7998	4.7513	4.7868
neg_1270	Methylnoradrenaline	metab_17454	-	-	C11768;C17925	HMDB0015652;HMDB0002832	neg	-	-	-	-	Benzenoids	Benzene and substituted derivatives	164.07	M-H2O-H, 2M+Hac-H	C9H13NO3	2.8808	0.0499364	-	64.3	-9.3802	6539-57-7;829-74-3	Phenylpropanes	4.1987	4.0924	3.8621	4.103	3.8554	3.9476	4.0287	3.9627	3.9248	3.9885	4.194	3.7685	4.0419	3.9987	4.0183
pos_480	4-Aminocatechol	metab_479	-	-	C18351	-	pos	-	-	-	-	-	-	126.055	M+H-H2O, M+H	C6H7NO2	0.4343	0.0201248	47.2	-	2.90891	13047-04-6	-	4.5136	4.5208	4.5407	4.5163	4.548	4.5734	4.499	4.5163	4.5747	4.5042	4.5258	4.5326	4.5186	4.5193	4.534
pos_2719	Santene	metab_2713	-	-	-	HMDB0038140	pos	-	-	-	-	Hydrocarbons	Unsaturated hydrocarbons	123.117	M+H	C9H14	2.4132	0.0214481	45.1	-	1.61411	529-16-8	Branched unsaturated hydrocarbons	4.985	4.9713	4.5423	4.3419	4.5756	4.5239	4.665	4.6855	4.433	4.6019	4.5561	4.537	4.6885	4.6816	4.7
pos_4442	Cyclohexane	metab_4434	-	-	C11249	HMDB0029597	pos	-	-	-	-	Hydrocarbons	Saturated hydrocarbons	102.128	M+NH4	C6H12	14.0032	0.00604075	-	65.1	4.16466	110-82-7	Cycloalkanes	7.4502	7.4473	7.4611	7.4362	7.4776	7.5043	7.4502	7.4434	7.4937	7.4337	7.4499	7.4611	7.4621	7.467	7.4663
pos_5875	4-Vinylcyclohexene	metab_5866	-	-	C19310	HMDB0246592	pos	-	-	-	-	Hydrocarbons	Unsaturated hydrocarbons	109.101	M+H	C8H12	5.3408	0.128506	39.8	-	2.27411	100-40-3	Olefins	4.2677	4.2569	4.3414	4.4151	4.3458	4.3948	4.3836	4.3945	4.4637	4.3013	4.372	4.4321	4.3018	4.3666	4.4143
pos_656	Glutaral (Glutaraldehyde)	metab_654	-	-	-	-	pos	-	-	-	-	-	-	101.06	M+H-H2O, M+H	C5H8O2	0.8035	0.0161188	46	-	6.14237	-	-	4.6831	4.4997	4.3929	4.1383	4.3371	4.3814	4.36	4.304	3.9857	4.1579	4.1965	4.1472	4.3368	4.3436	4.3296
pos_668	Pyridoxine (Vitamin B6)	metab_666	-	-	-	-	pos	-	-	-	-	-	-	170.081	M+H-H2O, M+H	C8H11NO3	1.4222	0.0593122	61.5	-	0.222224	-	-	5.0804	5.0819	4.9252	4.8737	4.9743	5.0613	5.0564	4.8652	4.659	4.6123	4.616	4.8168	4.8966	4.8903	4.8484
pos_7184	2-Methyl-1,3-cyclohexadiene	metab_7171	-	-	-	HMDB0032395	pos	-	-	-	-	Hydrocarbons	Unsaturated hydrocarbons	95.086	M+H	C7H10	2.4543	0.0340608	40.4	-	4.93354	1489-57-2	Branched unsaturated hydrocarbons	5.4625	5.4158	5.1147	4.9533	5.1535	5.1084	5.2395	5.1947	5.0135	5.0352	5.0528	5.0553	5.2163	5.1867	5.2037
pos_711	3,4,5-trihydroxy-6-[(6-methyl-2-oxo-2H-chromen-3-yl)oxy]oxane-2-carboxylic acid	metab_709	-	-	-	-	pos	-	-	-	-	-	-	385.113	M+H, M+CH3OH+H	C16H16O9	1.6782	0.072247	-	65.7	-0.370522	-	-	5.1588	5.2291	4.7399	4.253	4.8389	4.805	4.4415	4.6248	4.4651	4.7934	4.6886	4.4126	4.8294	4.7763	4.7758
pos_739	7-hydroxy-6-(3-oxobut-1-en-1-yl)-2H-chromen-2-one	metab_736	-	-	-	-	pos	-	-	-	-	-	-	248.092	M+NH4, M+ACN+H	C13H10O4	1.8045	0.0391103	-	62.3	0.0606234	-	-	4.0869	5.1178	4.882	5.3845	4.4742	4.5337	4.5883	4.3208	5.0658	4.4559	4.6083	5.3388	4.8988	4.9313	4.9247
pos_368	Prupaside	metab_367	-	-	-	HMDB0038951	pos	-	-	-	-	Lignans, neolignans and related compounds	Lignan glycosides	570.255	M+NH4, M+Na, M+K	C27H36O12	2.8232	0.0519998	-	48.3	0.946311	126882-52-8	Not Available	5.7564	5.7419	5.5692	5.1775	5.6048	5.5129	5.5579	5.619	5.3172	5.4313	5.493	5.4328	5.6256	5.5805	5.6077
pos_15	Germacrenone	metab_14	-	-	-	HMDB0035887	pos	-	-	-	-	Lipids and lipid-like molecules	Prenol lipids	256.227	M+H, M+NH4, M+Na, M+H-H2O, M+H-2H2O	C15H26O2	6.2435	0.0770314	-	83.2	-0.887502	99957-12-7	Sesquiterpenoids	4.8051	4.6978	4.7802	4.8746	4.7456	4.8596	4.7955	4.8124	4.8923	4.6585	4.7744	4.85	4.8567	4.7904	4.818
pos_37	1,2-Anhydridoniveusin	metab_36	-	-	-	HMDB0032105	pos	-	-	-	-	Lipids and lipid-like molecules	Fatty Acyls	409.183	M+H-H2O, M+CH3OH+H, 2M+ACN+H, M+H-2H2O	C20H24O7	3.1098	0.0212709	-	70	0.00262567	121519-08-2	Fatty acid esters	6.1071	6.0222	5.9352	5.6683	5.9737	5.9481	5.8523	5.8776	5.741	5.8762	5.8152	5.7653	5.916	5.8976	5.9053
pos_766	3-amino-2-naphthoic acid	metab_763	-	-	-	-	pos	-	-	-	-	-	-	188.071	M+H, M+NH4	C11H9NO2	1.9133	0.072641	38.3	-	0.256138	-	-	5.6401	5.8307	5.2499	5.2065	5.3165	5.5618	6.0754	5.7578	5.1243	5.0727	5.1665	5.1155	5.6164	5.5537	5.5817
pos_772	3-(4-hydroxy-3-methoxyphenyl)-N-(4-oxobutyl)prop-2-enimidic acid	metab_769	-	-	-	-	pos	-	-	-	-	-	-	264.123	M+H, 2M+Na	C14H17NO4	1.9354	0.0701232	-	46.6	-0.0202365	-	-	4.6683	4.3305	5.1236	4.2678	4.4955	4.8064	4.8844	4.4	5.0482	4.4432	4.5973	4.7168	4.7724	4.7161	4.7264
pos_43	Polysorbate 20	metab_42	-	-	C11624	HMDB0303581;HMDB0037182	pos	-	-	-	-	Lipids and lipid-like molecules	Fatty Acyls	545.33	M+H, M+Na, M+K, M+H-2H2O	C26H50O10	4.1218	0.0101935	-	47.2	-0.303157	9005-64-5	Fatty acid esters	6.5135	6.3993	6.1951	5.8932	6.2216	6.1953	6.2338	6.2407	5.9361	6.0334	6.0978	5.9622	6.2077	6.2159	6.2089
pos_828	3-[4-hydroxy-3-(4-hydroxy-3-methylbut-2-en-1-yl)phenyl]prop-2-enoic acid	metab_825	-	-	-	-	pos	-	-	-	-	-	-	266.139	M+NH4, M+ACN+Na	C14H16O4	2.1916	0.0834677	-	47.3	0.1578	-	-	4.9483	4.9303	4.6407	4.205	4.5068	4.5588	4.733	4.586	4.2906	4.239	4.5585	4.4889	4.685	4.6244	4.6229
pos_52	Ophiopogonin C'	metab_51	-	-	-	HMDB0029312	pos	-	-	-	-	Lipids and lipid-like molecules	Steroids and steroid derivatives	745.413	M+Na, M+K, M+NH4, M+H-2H2O	C39H62O12	7.942	0.0116125	-	36	0.110088	19057-67-1	Steroidal glycosides	5.8813	6.2833	6.3596	6.5402	6.3009	6.3852	6.7778	6.3482	6.6458	6.3916	6.4826	6.4455	6.4429	6.4445	6.4523
pos_59	13(S)-HpOTrE	metab_58	map01100;map00592;map01110	Metabolic pathways;alpha-Linolenic acid metabolism;Biosynthesis of secondary metabolites	C04785	HMDB0301803	pos	-	-	Metabolism;Metabolism;Metabolism	Global and overview maps;Lipid metabolism;Global and overview maps	Lipids and lipid-like molecules	Fatty Acyls	333.203	M+Na, M+K, M+2Na-H, M+H-H2O	C18H30O4	6.3536	0.0344849	71.3	-	-0.601431	67597-26-6	Lineolic acids and derivatives	5.9565	5.8316	5.7888	5.2634	6.1061	5.9225	5.8803	5.8843	5.614	5.809	5.9781	6.0296	5.8865	5.9104	5.9144
pos_845	Antiarone A	metab_842	-	-	-	LMPK12130037	pos	-	-	-	-	-	-	423.179	M+H, M+K	C25H26O6	2.258	0.104031	50.9	-	-2.25596	-	-	4.324	4.2204	5.0345	4.9361	5.0948	4.9192	4.6148	4.4556	4.7851	4.9279	5.0354	5.1379	4.8806	4.8453	4.7898
pos_67	Propyl 2,4-decadienoate	metab_66	-	-	-	HMDB0037307;LMFA07011001	pos	-	-	-	-	Lipids and lipid-like molecules	Fatty Acyls	228.196	M+H-H2O, M+NH4, M+H, M+H-2H2O	C13H22O2	5.3408	0.0596212	63.5	-	0.0291384	-	Fatty acid esters	6.1838	6.1419	6.2387	6.2951	6.1726	6.268	6.2083	6.1971	6.3021	6.1225	6.1585	6.2374	6.2494	6.2108	6.2012
pos_68	(Z)-15-Oxo-11-eicosenoic acid	metab_67	-	-	-	HMDB0029797	pos	-	-	-	-	Lipids and lipid-like molecules	Fatty Acyls	307.263	M+H-H2O, M+2Na-H, M+H, M+H-2H2O	C20H36O3	4.8211	0.0593157	-	42.4	-0.382551	182145-55-7	Fatty acids and conjugates	5.2139	5.0788	5.199	5.0476	5.2293	5.0588	4.9416	5.007	5.0005	5.0296	5.122	5.0356	5.1514	5.1099	5.1054
pos_855	Epi-4'-hydroxyjasmonic acid	metab_852	-	-	-	LMFA02020008	pos	-	-	-	-	-	-	227.128	M+H, M+ACN+H	C12H18O4	2.3024	0.0509683	72.2	-	-0.0105701	-	-	4.9156	4.9245	5.0018	5.0335	4.8858	4.7514	4.6967	5.3993	5.6758	5.0224	4.9436	6.0014	5.3477	5.3119	5.3082
pos_159	Capsidiol	metab_158	map00909	Sesquiterpenoid and triterpenoid biosynthesis	C09627	LMPR0103250002;HMDB0002352	pos	-	-	Metabolism	Metabolism of terpenoids and polyketides	Lipids and lipid-like molecules	Prenol lipids	219.174	M+H-H2O, M+ACN+H, M+H-2H2O	C15H24O2	3.5797	0.0736252	46	-	0.0838358	37208-05-2	Sesquiterpenoids	5.5138	5.3283	4.9996	5.0499	4.9949	5.0544	5.0921	5.1404	5.3142	4.9576	4.9737	5.4597	5.2531	5.1967	5.2012
pos_166	(1S,2S,4R,8R)-p-Menthane-1,2,9-triol	metab_165	-	-	-	HMDB0039470	pos	-	-	-	-	Lipids and lipid-like molecules	Prenol lipids	153.127	M+H-2H2O, 2M+ACN+Na, M+H	C10H20O3	3.918	0.0439691	-	49.3	0.0602947	378254-06-9	Monoterpenoids	5.0211	4.9516	4.7645	4.6494	4.8076	4.8134	4.8256	4.8592	4.7051	4.7956	4.9017	4.6962	4.8524	4.8243	4.8164
pos_168	All-trans-13,14-dihydroretinol	metab_167	-	-	C15492	LMPR01090047;PW_C007207;HMDB0011618	pos	-	-	-	-	Lipids and lipid-like molecules	Prenol lipids	271.242	M+H-H2O, M+Na, M+2Na-H	C20H32O	4.1442	0.0347205	-	39.2	-0.424545	115797-14-3	Retinoids	5.2212	5.0616	4.8857	5.0409	4.9055	5.0318	5.1195	4.9208	4.9887	4.7597	4.7608	5.0447	5.0261	5.0021	4.9986
pos_177	Paullinic acid	metab_176	-	-	C21946	LMFA01030367;HMDB0035159	pos	-	-	-	-	Lipids and lipid-like molecules	Fatty Acyls	293.284	M+H-H2O, M+H, M+H-2H2O	C20H38O2	4.7527	0.093447	-	57.4	-0.719313	17735-94-3	Fatty acids and conjugates	4.3517	4.2358	4.4488	4.279	4.4447	4.3212	3.7413	4.0358	4.2829	4.441	4.4181	4.2471	4.3645	4.2831	4.3342
pos_186	Goshuyic acid	metab_185	-	-	-	LMFA01030257;HMDB0000560	pos	-	-	-	-	Lipids and lipid-like molecules	Fatty Acyls	242.211	M+H, M+NH4, M+H-2H2O	C14H24O2	5.4503	0.0852103	-	35.7	-0.525516	39039-37-7	Fatty acids and conjugates	4.6526	4.5557	4.6189	4.6955	4.5268	4.6531	4.4595	4.4622	4.6474	4.4155	4.5621	4.549	4.6088	4.5612	4.5369
pos_902	2-amino-8-oxo-9,10-epoxy-decanoic acid	metab_899	-	-	C12027	LMFA01060176	pos	-	-	-	-	-	-	216.123	M+H, M+ACN+H	C10H17NO4	2.5181	0.0547681	64.4	-	0.274759	-	-	5.6245	5.5217	5.4522	5.0436	5.5108	5.4933	5.3849	5.5172	5.3386	5.5227	5.6074	5.1795	5.4959	5.4635	5.45
pos_230	Asparagoside A	metab_229	-	-	C08886	HMDB0030046	pos	-	-	-	-	Lipids and lipid-like molecules	Fatty Acyls	561.376	M+H-H2O, M+H, M+CH3OH+H	C33H54O8	8.9764	0.0345135	-	42.2	-3.96023	14835-43-9	Fatty acids and conjugates	4.8855	5.4343	4.753	4.9868	4.6615	4.7582	5.6143	5.5891	4.9525	4.4196	4.9447	4.9805	5.1241	5.1427	5.1132
pos_233	Geranylcitronellol	metab_232	-	-	-	HMDB0032147	pos	-	-	-	-	Lipids and lipid-like molecules	Prenol lipids	310.31	M+H, M+NH4, M+H-H2O	C20H36O	9.1022	0.0461473	-	34.1	-0.78943	36237-66-8	Diterpenoids	6.3052	6.202	6.239	6.2897	6.0958	6.3261	6.1301	6.0661	6.3302	6.1067	6.2936	6.2962	6.2295	6.1963	6.1942
pos_925	5-benzyloxolan-2-one	metab_922	-	-	-	-	pos	-	-	-	-	-	-	209.117	M+CH3OH+H, 2M+Na	C11H12O2	2.5617	0.0357496	-	35.4	0.557686	-	-	5.1551	5.1071	4.8011	4.8062	4.759	4.6735	4.8585	4.9917	5.146	4.7781	4.7805	5.304	4.9962	4.9749	4.9662
pos_940	4-t-Butylbenzoic acid	metab_937	-	-	C14535	-	pos	-	-	-	-	-	-	161.096	M+H-H2O, M+H	C11H14O2	2.6704	0.0687962	41.7	-	0.557899	98-73-7	-	5.1262	5.099	4.6908	4.4681	4.742	4.6839	4.8724	4.8493	4.5606	4.6303	4.6564	4.5543	4.8434	4.7929	4.7923
pos_950	(2Z)-2-(phenylmethylidene)oct-7-enoic acid	metab_947	-	-	-	-	pos	-	-	-	-	-	-	248.165	M+H, M+NH4	C15H18O2	2.7151	0.0718632	-	44.3	0.199227	-	-	5.0117	4.9012	4.8096	4.5822	4.8756	4.7541	4.4161	4.88	4.6303	4.5579	4.675	4.8675	4.8151	4.7732	4.755
pos_240	(+/-)-1,4-Nonanediol diacetate	metab_239	-	-	-	HMDB0037184	pos	-	-	-	-	Lipids and lipid-like molecules	Fatty Acyls	245.175	M+H, 2M+K, M+H-H2O	C13H24O4	9.7207	0.0811482	-	54.6	-0.800604	67715-81-5	Fatty alcohol esters	5.6509	5.5908	5.6358	5.59	5.6467	5.6675	5.5728	5.6135	5.6172	5.5282	5.6122	5.6003	5.6446	5.5883	5.6554
pos_274	9,10-DHOME	metab_273	map00591	Linoleic acid metabolism	C14828	HMDB0004704	pos	-	-	Metabolism	Lipid metabolism	Lipids and lipid-like molecules	Fatty Acyls	315.253	M+H-H2O, M+H, M+H-2H2O	C18H34O4	9.7003	0.101915	-	66.9	-0.621499	125356-86-7	Fatty acids and conjugates	7.1494	7.1267	7.1739	7.1314	7.2181	7.2472	7.1879	7.2049	7.2485	7.1705	7.2037	7.2155	7.1484	7.2155	7.235
pos_1002	Echinone	metab_999	-	-	C10338	-	pos	-	-	-	-	-	-	327.123	M+H-H2O, M+H	C19H20O6	2.9328	0.0535918	37.4	-	0.0403582	80348-65-8	-	5.6549	5.5456	5.6417	5.3726	5.6937	5.7215	5.4798	5.5769	5.5203	5.5135	5.5539	5.7649	5.6047	5.5606	5.5712
pos_275	Sebacic acid	metab_274	-	-	C08277	LMFA01170006;HMDB0000792	pos	-	-	-	-	Lipids and lipid-like molecules	Fatty Acyls	185.117	M+H-H2O, M+H, M+H-2H2O	C10H18O4	9.7003	0.114652	91	-	0.0132008	111-20-6	Fatty acids and conjugates	7.0381	7.0153	7.0623	7.0231	7.109	7.141	7.0826	7.0955	7.1439	7.063	7.0966	7.1082	7.0315	7.1081	7.1289
pos_279	Beta-Ionol	metab_278	-	-	-	HMDB0036820	pos	-	-	-	-	Lipids and lipid-like molecules	Prenol lipids	212.201	M+H-H2O, M+H, M+NH4	C13H22O	8.6343	0.118409	-	36.8	-0.241957	22029-76-1	Sesquiterpenoids	4.9448	4.9107	4.9137	5.0022	4.7919	4.9937	4.8424	4.8224	4.9852	4.7466	4.913	4.9501	4.9497	4.8927	4.8475
pos_305	(-)-Carvomenthone	metab_304	-	-	-	HMDB0034969	pos	-	-	-	-	Lipids and lipid-like molecules	Prenol lipids	172.169	M+NH4, M+2Na-H, M+H-2H2O	C10H18O	6.1373	0.0251135	-	37.9	-1.08821	13163-73-0	Monoterpenoids	4.6105	4.5169	4.5529	4.5398	4.4707	4.6457	4.4841	4.4591	4.6155	4.4521	4.4831	4.5252	4.5471	4.5406	4.5257
pos_1033	LEVULINIC ACID, 3-BENZYLIDENYL-	metab_1030	-	-	-	-	pos	-	-	-	-	-	-	205.086	M+H-H2O, M+H	C12H12O3	2.8673	0.0842463	33.1	-	0.609238	-	-	5.0399	5.0316	4.7343	4.5824	4.7753	4.6911	4.7101	4.8341	4.5808	4.6451	4.7185	4.6394	4.835	4.7708	4.7754
pos_310	Capsianoside IV	metab_309	-	-	-	HMDB0030736	pos	-	-	-	-	Lipids and lipid-like molecules	Fatty Acyls	667.33	M+NH4, M+Na, M+H-2H2O	C32H52O13	5.1164	0.0570563	-	64.6	0.126108	121924-05-8	Fatty acyl glycosides	5.3513	5.8404	5.8166	6.0217	5.8794	6.0132	6.0224	5.8468	6.0799	5.857	5.9742	6.045	5.9531	5.9521	5.9089
pos_1099	Kaempferol 3-rhamnosyl-(1->4)-xyloside	metab_1096	-	-	-	LMPK12111855	pos	-	-	-	-	-	-	565.156	M+H, M+K	C26H28O14	3.3767	0.0448525	48.7	-	0.679232	-	-	5.2406	5.4922	5.4411	5.266	5.5657	5.2638	5.2821	5.2854	5.3233	5.4999	5.2566	5.6941	5.4378	5.4226	5.399
pos_319	Sclareol	metab_318	map00904;map01110	Diterpenoid biosynthesis;Biosynthesis of secondary metabolites	C09183	LMPR0104030010;HMDB0036827	pos	-	-	Metabolism;Metabolism	Metabolism of terpenoids and polyketides;Global and overview maps	Lipids and lipid-like molecules	Prenol lipids	291.268	M+H-H2O, M+H, M+H-2H2O	C20H36O2	4.6844	0.0580183	36	-	-0.622012	515-03-7	Diterpenoids	5.1292	5.0085	5.125	4.9318	5.1602	5.0057	4.771	4.9139	4.9037	5.0327	5.0401	4.9126	5.049	4.9986	5.0281
pos_1164	2,5-dihydroxy-3-(2-hydroxyphenyl)-5-(methylamino)-4-phenylpentanoic acid	metab_1161	-	-	-	-	pos	-	-	-	-	-	-	314.139	M+H-H2O, M+NH4	C18H21NO5	3.6925	0.147074	-	40.9	0.977799	-	-	4.5528	4.449	4.1294	3.7354	4.0779	3.9386	4.1171	3.5711	3.9716	3.9647	4.5732	3.5969	4.277	4.148	4.2308
pos_321	(3b,4b,11b,14b)-11-Ethoxy-3,4-epoxy-14-hydroxy-12-cyathen-15-al 14-xyloside	metab_320	-	-	-	HMDB0034617	pos	-	-	-	-	Lipids and lipid-like molecules	Prenol lipids	477.285	M+H-H2O, M+H, M+H-2H2O	C27H42O8	4.5712	0.0702147	-	37.5	0.245247	178120-49-5	Diterpenoids	5.9181	6.5001	6.1285	6.3818	6.232	6.2577	6.5535	6.6521	6.1937	6.0983	6.3742	6.4342	6.4399	6.3814	6.3981
pos_371	Citroside A	metab_370	-	-	-	HMDB0030370	pos	-	-	-	-	Lipids and lipid-like molecules	Prenol lipids	404.228	M+NH4, M+K, M+H-H2O	C19H30O8	2.8024	0.0403556	-	52.2	0.270495	120330-44-1	Terpene glycosides	5.3671	5.3009	4.7526	4.3908	4.7614	4.7002	4.9642	4.9381	4.4865	4.6585	4.7684	4.5328	4.9604	4.9274	4.9552
pos_1199	5-NITRO-2-PHENYLPROPYLAMINOBENZOIC ACID [NPPB]	metab_1196	-	-	-	-	pos	-	-	-	-	-	-	301.118	M+H, M+CH3OH+H	C16H16N2O4	3.8727	0.0747824	57.9	-	-0.0573552	-	-	5.2551	5.105	4.818	4.577	4.8214	4.9166	5.0213	4.8183	4.8313	4.8037	4.7342	4.6635	4.9857	4.9294	4.9319
pos_375	5-Hydroxy-p-mentha-6,8-dien-2-one	metab_374	-	-	-	HMDB0037011	pos	-	-	-	-	Lipids and lipid-like molecules	Prenol lipids	149.096	M+H-H2O, 2M+K, M+H-2H2O	C10H14O2	2.4543	0.0310407	-	52.1	0.557252	56423-48-4	Monoterpenoids	6.1678	6.1332	5.7689	5.599	5.8237	5.785	5.9259	5.907	5.7011	5.731	5.7569	5.7743	5.917	5.8921	5.896
pos_410	4,6-Heptadiyne-1,3-diol	metab_409	-	-	-	HMDB0038963	pos	-	-	-	-	Lipids and lipid-like molecules	Fatty Acyls	290.135	M+H-2H2O, 2M+ACN+H, M+H-H2O	C7H8O2	1.7597	0.0495581	-	31.8	4.78602	-	Fatty alcohols	4.8645	4.8523	4.5535	4.3489	4.5026	4.3085	4.6637	4.8557	4.2408	4.3749	4.638	4.5543	4.7268	4.6848	4.6988
pos_1246	6-(hex-5-yn-1-yl)-9-methyl-1,3,4,6,9,9a-hexahydro-2H-quinolizine	metab_1243	-	-	-	-	pos	-	-	-	-	-	-	232.206	M+H, 2M+ACN+Na	C16H25N	4.1442	0.0226635	53.8	-	-0.18131	-	-	5.1255	4.7023	5.5133	5.1293	4.8352	4.9707	5.1793	4.788	5.358	5.0877	5.2856	5.3443	5.1853	5.1702	5.167
pos_743	Azelaic acid	metab_740	-	-	C08261	LMFA01170054;HMDB0000784	pos	-	-	-	-	Lipids and lipid-like molecules	Fatty Acyls	230.139	M+H, M+ACN+H	C9H16O4	1.782	0.105464	-	52.3	0.291263	123-99-9	Fatty acids and conjugates	4.11	4.1128	4.114	4.1237	3.9331	3.7808	4.3557	4.4522	3.6583	3.4862	3.8157	4.676	4.3613	4.2724	4.3031
pos_838	2-Hydroxy-p-mentha-1,8-dien-6-one	metab_835	-	-	-	HMDB0037012	pos	-	-	-	-	Lipids and lipid-like molecules	Prenol lipids	199.133	M+NH4, M+CH3OH+H	C10H14O2	2.2357	0.0403085	-	48	1.01346	51200-86-3	Monoterpenoids	5.2821	5.2347	4.937	4.5506	5.0031	4.9537	4.999	5.0597	4.7766	4.9676	5.0875	4.7661	5.0386	5.0141	5.005
pos_997	Perillic acid	metab_994	map00903	Limonene and pinene degradation	C11924	HMDB0004586;LMPR0102090041	pos	-	-	Metabolism	Metabolism of terpenoids and polyketides	Lipids and lipid-like molecules	Prenol lipids	167.107	M+H, M+Na	C10H14O2	2.9328	0.0521743	48.6	-	0.453389	7694-45-3	Monoterpenoids	5.6908	5.6997	5.4163	5.3104	5.4445	5.3909	5.4504	5.5347	5.3645	5.3725	5.4716	5.4441	5.5287	5.4915	5.4887
pos_1284	2-allyl-5-methyldecahydroquinolin-6-ol	metab_1281	-	-	-	-	pos	-	-	-	-	-	-	227.212	M+H, M+NH4	C13H23NO	4.4814	0.0480933	36.2	-	-0.0627119	-	-	4.8111	4.4227	5.902	6.2227	4.7802	6.0664	6.041	5.9054	6.2036	4.661	5.8013	5.9955	5.8934	5.8536	5.8638
pos_1174	12-Oxo-2,3-dinor-10,15-phytodienoic acid	metab_1171	-	-	-	HMDB0032090	pos	-	-	-	-	Lipids and lipid-like molecules	Fatty Acyls	282.206	M+H-H2O, M+NH4	C16H24O3	3.7605	0.0638768	-	30.4	-0.404939	197247-23-7	Eicosanoids	4.5439	4.3185	4.7238	4.3418	4.2935	3.7974	4.6038	4.4402	4.5431	4.206	4.5209	4.6591	4.5088	4.46	4.4634
pos_1339	Linoleic Acid ethyl ester	metab_1336	-	-	-	-	pos	-	-	-	-	-	-	309.279	M+H-2H2O, M+H	C20H36O2	4.9128	0.0554478	31	-	-0.318284	-	-	4.8378	4.7505	4.9187	4.7206	4.9748	4.8386	4.4813	4.6353	4.7332	4.8582	4.8613	4.7236	4.8342	4.8109	4.786
pos_1352	17-octadecene-9,11-diynoic acid	metab_1349	-	-	-	LMFA01030558;LMFA01060211	pos	-	-	-	-	-	-	275.2	M+H-H2O, M+H	C18H26O2	5.0038	0.0570111	56.4	-	-0.340206	-	-	5.0757	4.9663	4.8803	4.5914	5.0058	4.8087	4.8535	5.0111	4.7967	4.9731	5.0067	4.9543	4.9736	4.929	4.9342
pos_1356	11(R)-HEDE	metab_1353	-	-	-	-	pos	-	-	-	-	-	-	307.263	M+H-H2O, M+H	C20H36O3	5.0495	0.0636774	41.7	-	-0.592326	-	-	4.7946	4.6655	4.8184	4.5478	4.9262	4.6905	4.4879	4.5977	4.5748	4.6416	4.7175	4.627	4.7515	4.7213	4.6965
pos_1198	3,8-Dihydroxy-6-methoxy-7(11)-eremophilen-12,8-olide	metab_1195	-	-	-	HMDB0041551	pos	-	-	-	-	Lipids and lipid-like molecules	Prenol lipids	335.124	M+K, M+ACN+H	C16H24O5	3.8727	0.0665126	-	38.4	-6.41474	-	Terpene lactones	4.4228	4.3619	4.4673	4.3077	4.5368	4.3728	4.1189	4.4049	4.1323	4.3788	4.2727	4.343	4.4133	4.3635	4.365
pos_1385	Cymathere lactone	metab_1382	-	-	-	-	pos	-	-	-	-	-	-	291.195	M+H, M+Na	C18H26O3	5.2963	0.0489958	40	-	-0.691431	-	-	5.63	5.6291	5.5569	5.5449	5.6232	5.5319	5.6985	5.7573	5.5652	5.4282	5.6509	5.671	5.6687	5.6418	5.627
pos_1414	BIOCHANIN A, DIMETHYL ETHER	metab_1411	-	-	-	-	pos	-	-	-	-	-	-	313.107	M+H, M+Na	C18H16O5	5.4954	0.069139	52.1	-	-0.855412	-	-	5.8157	5.5561	3.2661	2.8116	3.3334	3.1683	3.4006	3.25	2.8068	3.1758	4.2601	2.7649	4.924	4.8778	4.8691
pos_1225	13,14-Dihydro PGF-1a	metab_1222	-	-	-	HMDB0005076	pos	-	-	-	-	Lipids and lipid-like molecules	Fatty Acyls	323.258	M+H-2H2O, M+H	C20H38O5	4.0316	0.0471974	-	90.5	-0.235048	-	Eicosanoids	5.8698	5.7361	5.4268	5.1441	5.501	5.4036	5.4914	5.5334	5.1507	5.1871	5.3147	5.2183	5.5013	5.4693	5.4638
pos_1422	Mevaldate	metab_1419	-	-	C00772	-	pos	-	-	-	-	-	-	147.065	M+H-H2O, M+H	C6H10O4	5.5599	0.0426577	52.3	-	0.167004	541-07-1	-	4.8817	4.9499	4.8864	4.9596	4.999	4.9382	4.8941	4.9289	4.9542	4.8313	4.8772	4.8684	4.9509	4.9174	4.9487
pos_1260	3,11,12-Trihydroxy-1(10)-spirovetiven-2-one	metab_1257	-	-	-	HMDB0038154	pos	-	-	-	-	Lipids and lipid-like molecules	Prenol lipids	269.175	M+H-H2O, M+H	C15H24O4	4.3252	0.0707458	-	49.5	-0.136322	84321-96-0	Sesquiterpenoids	6.2819	6.0035	6.2191	5.8452	6.5236	6.4241	5.9583	5.9014	6.036	6.1118	6.1814	6.202	6.2248	6.1726	6.1726
pos_1261	Isoalantolactone	metab_1258	-	-	C09484	HMDB0035934	pos	-	-	-	-	Lipids and lipid-like molecules	Prenol lipids	233.154	M+H-H2O, M+H	C15H20O2	4.3252	0.0468534	31.4	-	0.121711	470-17-7	Terpene lactones	4.7405	4.5937	4.5548	4.4648	4.6721	4.6022	4.5658	4.578	4.5357	4.4483	4.5872	4.6183	4.644	4.6036	4.6297
pos_1309	3-(4-Isopropylphenyl)propanal	metab_1306	-	-	-	HMDB0036171	pos	-	-	-	-	Lipids and lipid-like molecules	Prenol lipids	177.127	M+H-H2O, M+H	C12H16O	4.7072	0.0371754	40.1	-	0.087228	7775-00-0	Monoterpenoids	5.2935	5.0576	5.2575	4.9265	5.3367	5.2548	5.1262	5.084	5.0869	5.0652	5.1826	5.259	5.2094	5.1787	5.186
pos_1362	4,5-Dihydrovomifoliol	metab_1359	-	-	-	HMDB0040615	pos	-	-	-	-	Lipids and lipid-like molecules	Prenol lipids	209.154	M+H-H2O, M+H	C13H22O3	5.0937	0.0658267	-	35	-0.140179	142173-08-8	Sesquiterpenoids	4.3973	4.3537	4.5493	4.8066	4.3509	4.6702	4.6427	4.4989	4.7377	4.3254	4.4323	4.7657	4.625	4.5686	4.5909
pos_1436	Phytocassane D	metab_1433	-	-	-	HMDB0041057	pos	-	-	-	-	Lipids and lipid-like molecules	Prenol lipids	317.211	M+H-H2O, M+H	C20H28O3	5.6668	0.0430746	-	54.6	-0.652734	166547-24-6	Diterpenoids	4.2619	4.3992	4.4893	4.5987	4.441	4.3459	4.5693	4.6597	4.4387	4.247	4.5659	4.492	4.5097	4.4731	4.4992
pos_1488	19-Nor-5-androstenediol	metab_1485	-	-	-	HMDB0004590;LMST02010050	pos	-	-	-	-	Lipids and lipid-like molecules	Steroids and steroid derivatives	294.242	M+NH4, 2M+ACN+Na	C18H28O2	5.9871	0.0920261	-	67.2	-1.45309	25975-59-1	Estrane steroids	4.9976	5.3613	4.9871	4.9088	4.8963	4.9496	4.7851	4.8391	4.9293	4.7185	4.9551	4.7571	5.0202	4.9718	4.9417
pos_1495	(+-)-Ethyl 3-hydroxy-2-methylbutyrate	metab_1492	-	-	-	HMDB0032256	pos	-	-	-	-	Lipids and lipid-like molecules	Steroids and steroid derivatives	439.353	M+H-H2O, M+Na	C30H48O3	6.0522	0.0202418	-	48.3	-8.81362	27372-03-8	Vitamin D and derivatives	1.8301	1.8186	3.5818	4.9694	1.7656	4.7062	4.9688	4.0674	4.8896	1.6828	3.152	5.0324	4.5727	4.5555	4.5611
pos_1509	8-Deoxy-11,13-dihydroxygrosheimin	metab_1506	-	-	-	HMDB0041144	pos	-	-	-	-	Lipids and lipid-like molecules	Prenol lipids	281.138	M+H-H2O, M+H	C15H20O5	6.1373	0.0810507	-	35.8	-1.04381	83551-03-5	Terpene lactones	5.9719	5.9384	5.9867	6.0234	5.9569	5.9412	5.8797	5.9695	5.922	5.9686	5.9355	5.8899	5.9451	5.8981	5.8773
pos_1515	16,17S-DHA-epoxide	metab_1512	-	-	-	LMFA04000052	pos	-	-	-	-	-	-	343.227	M+H, M+Na	C22H30O3	6.2435	0.0517563	30.2	-	-0.537572	-	-	4.9574	4.9368	4.9582	5.0076	4.9939	4.8901	5.0847	5.1287	4.9676	4.7942	5.0448	5.0116	5.0461	5.0012	5.0276
pos_1609	Prostaglandin D3	metab_1606	-	-	C13802	LMFA03010142;HMDB0003034	pos	-	-	-	-	Lipids and lipid-like molecules	Fatty Acyls	315.193	M+H-2H2O, 2M+H	C20H30O5	6.9901	0.0557022	-	48.6	-6.96397	71902-47-1	Eicosanoids	5.4715	5.304	5.2542	4.9474	5.6009	5.4161	5.2472	5.3792	5.2494	5.2974	5.425	5.473	5.3307	5.3717	5.3747
pos_1564	PGF2alpha methyl ester	metab_1561	-	-	-	LMFA03010115	pos	-	-	-	-	-	-	351.253	M+H-H2O, M+Na	C21H36O5	6.5684	0.0231652	32.2	-	-0.660331	-	-	5.0675	5.1956	4.61	4.3795	4.4992	3.9934	4.9943	5.3196	4.4138	4.4033	4.8368	4.8924	4.8336	4.8496	4.8523
pos_1578	6-hydroxysphingosine	metab_1575	-	-	-	LMSP01080003	pos	-	-	-	-	-	-	316.285	M+H, M+ACN+H	C18H37NO3	6.7244	0.139695	40.1	-	-0.199898	-	-	4.1415	4.4414	4.4803	4.5225	4.5214	4.6446	4.0804	4.0553	4.7144	4.6224	4.3657	4.1235	4.4591	4.3547	4.3607
pos_1679	Yuccoside C	metab_1676	-	-	-	HMDB0033849	pos	-	-	-	-	Lipids and lipid-like molecules	Steroids and steroid derivatives	920.521	M+NH4, M+Na	C45H74O18	7.5431	0.0330711	-	60.6	-0.847046	55826-88-5	Steroidal glycosides	5.0539	5.6495	5.7249	6.1119	5.8215	6.0203	5.9382	5.67	6.2849	5.798	5.6222	5.6546	5.7098	5.701	5.6816
pos_1630	6-[5]-ladderane-1-hexanol	metab_1627	-	-	-	LMFA05000063	pos	-	-	-	-	-	-	261.221	M+H-H2O, M+H	C18H28O	7.1678	0.0657365	57.3	-	-0.204886	-	-	5.8318	5.8563	5.8258	5.7614	5.8416	5.8782	5.8722	5.7543	5.8333	5.7668	5.844	5.8184	5.8677	5.8132	5.8278
pos_1680	PC(18:3/0:0)	metab_1677	-	-	-	HMDB0010388;LMGP01050038	pos	-	-	-	-	Lipids and lipid-like molecules	Glycerophospholipids	518.324	M+H, M+Na	C26H48NO7P	7.1678	0.0604991	82.3	-	0.405147	-	Glycerophosphocholines	5.4604	5.3107	5.4914	5.0507	5.7246	5.6263	5.4101	5.5729	5.3952	5.6249	5.5591	5.5996	5.531	5.4799	5.5185
pos_1691	Apo-10'-violaxanthal	metab_1688	-	-	-	HMDB0039018	pos	-	-	-	-	Lipids and lipid-like molecules	Prenol lipids	409.274	M+H-H2O, M+H	C27H36O3	7.6094	0.0313572	-	43.5	0.155167	17237-68-2	Sesterterpenoids	6.0394	5.8937	5.889	5.8069	5.9532	5.9302	5.9313	6.001	5.8379	5.8106	5.8635	5.8798	5.9612	5.9473	5.934
pos_1708	Punicic acid	metab_1705	-	-	C08364	LMFA01030146;HMDB0030963	pos	-	-	-	-	Lipids and lipid-like molecules	Fatty Acyls	311.258	M+Na, M+CH3OH+H	C18H30O2	7.6758	0.029572	-	30.6	8.38996	544-72-9	Lineolic acids and derivatives	5.4307	5.4124	5.7518	5.545	5.8675	5.8896	5.3669	5.452	5.6635	5.567	5.7707	5.6873	5.6383	5.6253	5.6126
pos_1712	Cholesterol glucuronide	metab_1709	map01100;map00040;map00053;map01240	Metabolic pathways;Pentose and glucuronate interconversions;Ascorbate and aldarate metabolism;Biosynthesis of cofactors	C03033	LMST05010043;HMDB0010330	pos	-	-	Metabolism;Metabolism;Metabolism;Metabolism	Global and overview maps;Carbohydrate metabolism;Carbohydrate metabolism;Global and overview maps	Lipids and lipid-like molecules	Steroids and steroid derivatives	545.384	M+H-H2O, M+H	C33H54O7	7.7869	0.0320804	-	48.4	0.690664	17435-78-8	Steroidal glycosides	5.7363	6.1556	6.0057	6.147	5.9834	5.9541	6.499	6.2455	6.0823	5.9378	6.1212	6.1743	6.1723	6.1576	6.1445
pos_1688	PC(18:2/0:0)	metab_1685	-	-	-	LMGP01050034	pos	-	-	-	-	-	-	520.34	M+H, M+Na	C26H50NO7P	7.5869	0.00984024	77.3	-	0.652659	-	-	5.6934	5.3919	5.8642	5.5427	6.0438	5.9442	5.4346	5.5821	5.9347	5.9723	5.9417	6.0227	5.8351	5.8432	5.8417
pos_1713	Torvonin A	metab_1710	-	-	-	HMDB0030732	pos	-	-	-	-	Lipids and lipid-like molecules	Steroids and steroid derivatives	747.429	M+NH4, M+Na	C39H64O12	7.7869	0.0241812	-	38.3	-0.055924	99956-65-7	Steroidal glycosides	6.466	6.8376	6.7	6.8492	6.7093	6.7127	7.1613	6.925	6.79	6.6768	6.8369	6.8782	6.8568	6.8764	6.8606
pos_1723	3-Methyl-5-propyl-2-furanundecanoic acid	metab_1720	-	-	-	HMDB0061646	pos	-	-	-	-	Lipids and lipid-like molecules	Fatty Acyls	291.232	M+H-H2O, M+Na	C19H32O3	7.8526	0.0358469	-	63.6	-0.461929	116627-49-7	Fatty acids and conjugates	4.9614	4.9591	4.4651	3.9853	4.4489	3.9707	4.4506	4.8835	3.9864	4.5475	4.7811	4.9222	4.6549	4.6612	4.6314
pos_1725	Schidigerasaponin D5	metab_1722	-	-	-	HMDB0036248	pos	-	-	-	-	Lipids and lipid-like molecules	Steroids and steroid derivatives	763.425	M+NH4, M+Na	C39H64O13	7.831	0.0249774	-	66.3	-0.149101	266998-04-3	Steroidal glycosides	5.7211	6.0946	6.2276	6.5491	6.252	6.3654	6.5642	6.1802	6.7054	6.267	6.1717	6.2675	6.2375	6.2491	6.2274
pos_1727	Methyltestosterone	metab_1724	-	-	C07198	HMDB0259471;HMDB0015655	pos	-	-	-	-	Lipids and lipid-like molecules	Steroids and steroid derivatives	320.256	M+NH4, M+CH3OH+H	C20H30O2	7.1232	0.0913537	-	46.6	-8.34066	58-18-4	Androstane steroids	5.7217	5.8042	5.6309	5.5775	5.6065	5.7654	5.5656	5.6569	5.7617	5.5786	5.768	5.6633	5.6598	5.7164	5.7382
pos_1754	Theasapogenol A	metab_1751	-	-	-	HMDB0034519	pos	-	-	-	-	Lipids and lipid-like molecules	Prenol lipids	489.358	M+H-H2O, M+H	C30H50O6	8.0748	0.0243437	-	82.8	0.203885	13844-22-9	Triterpenoids	5.0329	5.1651	5.1966	5.0858	4.9768	4.8164	5.521	5.3913	5.2778	5.0158	5.2397	5.3093	5.218	5.1973	5.2042
pos_1714	C9:2n-2,4	metab_1711	-	-	-	LMFA01030450	pos	-	-	-	-	-	-	155.107	M+H, M+NH4	C9H14O2	7.8092	0.0693065	65.5	-	-0.186793	-	-	4.8467	5.0644	4.3553	4.4168	4.4245	4.4079	4.3471	4.4383	4.4576	4.472	4.4141	4.5368	4.6225	4.5663	4.5781
pos_1827	Oleamide	metab_1824	-	-	C19670	HMDB0002117;HMDB0247607;LMFA08010004	pos	-	-	-	-	Lipids and lipid-like molecules	Fatty Acyls	563.551	2M+H, M+Na	C18H35NO	8.6343	0.0921645	-	44.8	-0.687924	301-02-0	Fatty amides	5.9802	5.88	5.9836	5.9425	5.8194	6.031	5.7681	5.8215	6.027	5.7217	5.9632	5.9034	5.953	5.9123	5.873
pos_1851	DG(18:4(6Z,9Z,12Z,15Z)/18:3(6Z,9Z,12Z)/0:0)	metab_1848	-	-	C00165	HMDB0007336;PW_C003387	pos	-	-	-	-	Lipids and lipid-like molecules	Fatty Acyls	611.467	M+H-H2O, M+H	C39H62O5	8.9544	0.0704515	37.4	-	0.390271	-	Lineolic acids and derivatives	5.7365	6.0736	5.6865	5.5637	5.3792	5.045	6.1801	6.2204	5.6343	5.7671	5.9758	5.985	5.9273	5.8732	5.8776
pos_1858	8,15-DiHETE	metab_1855	-	-	-	HMDB0010219;LMFA03060109	pos	-	-	-	-	Lipids and lipid-like molecules	Fatty Acyls	337.235	M+H, M+Na	C20H32O4	8.0087	0.0432408	-	39	-7.63864	77667-08-4	Eicosanoids	5.247	5.1962	5.1827	5.1382	5.2094	5.3082	5.0928	5.1516	5.2283	5.0938	5.1149	5.1781	5.1551	5.1907	5.1843
pos_1886	2-Hydroxypropyl 2-isopropyl-5-methylcyclohexyl carbonate	metab_1883	-	-	-	HMDB0059946	pos	-	-	-	-	Lipids and lipid-like molecules	Prenol lipids	259.19	M+H-H2O, M+H	C14H26O4	9.2289	0.122141	-	42.8	-0.625611	-	Monoterpenoids	5.1408	5.1372	5.1587	5.1057	5.1663	5.251	5.2065	5.1831	5.2678	5.1547	5.2157	5.2229	5.1265	5.2054	5.2315
pos_1891	3-Methylglutaric acid	metab_1888	-	-	-	HMDB0000752	pos	-	-	-	-	Lipids and lipid-like molecules	Fatty Acyls	129.055	M+H-H2O, M+H	C6H10O4	9.2507	0.167183	64.4	-	0.698733	626-51-7	Fatty acids and conjugates	4.8882	4.8819	4.9031	4.8636	4.9286	5.0004	4.9656	4.9356	5.022	4.9137	4.9786	4.9825	4.8414	4.9637	4.9824
pos_1916	Squamotacin	metab_1913	-	-	-	HMDB0030444	pos	-	-	-	-	Lipids and lipid-like molecules	Fatty Acyls	645.47	M+Na, M+ACN+H	C37H66O7	9.4435	0.0605211	-	55.2	0.16511	174158-66-8	Fatty alcohols	5.4492	5.4361	5.1423	5.0257	5.1049	4.9475	5.5337	5.6766	5.0064	5.076	5.3043	5.3709	5.2796	5.2835	5.3262
pos_1939	Neoannonin B	metab_1936	-	-	-	HMDB0037117	pos	-	-	-	-	Lipids and lipid-like molecules	Fatty Acyls	589.483	M+H-H2O, M+Na	C37H66O6	9.6143	0.0662509	-	51	0.40437	170312-94-4	Fatty alcohols	5.0384	5.0522	4.6264	4.656	4.4192	4.2101	5.2061	5.4234	4.4112	4.5575	4.8727	4.9233	4.8478	4.8685	4.8111
pos_1817	Phe Phe Phe Tyr	metab_1814	-	-	-	-	pos	-	-	-	-	-	-	623.287	M+H, M+K	C36H38N4O6	8.551	0.0716875	37.6	-	0.155569	-	-	6.5461	6.6751	7.0321	6.9091	6.2555	6.1062	7.223	6.765	6.7137	6.984	7.1898	7.0206	7.0113	6.9666	6.9525
pos_1941	MG(0:0/14:1(9Z)/0:0)	metab_1938	-	-	-	HMDB0011531	pos	-	-	-	-	Lipids and lipid-like molecules	Glycerolipids	301.237	M+H-H2O, M+H	C17H32O4	9.6143	0.139705	-	44.2	-0.569028	-	Monoradylglycerols	4.6238	4.5297	4.6903	4.5622	4.7217	4.7011	4.6298	4.6348	4.6883	4.5534	4.6065	4.6105	4.5704	4.6806	4.6803
pos_1958	DG(18:0/18:3(6Z,9Z,12Z)/0:0)	metab_1954	-	-	C00165	PW_C003213;HMDB0007162	pos	-	-	-	-	Lipids and lipid-like molecules	Fatty Acyls	619.53	M+H, M+Na	C39H70O5	10.1239	0.181756	44.5	-	0.251542	-	Lineolic acids and derivatives	5.228	5.2048	5.2528	5.1711	5.3443	5.3407	5.2395	5.2395	5.3346	5.2158	5.2505	5.2755	5.1549	5.2828	5.3115
pos_1978	11-Dodecenoic acid	metab_1974	-	-	-	HMDB0032248;LMFA01030043	pos	-	-	-	-	Lipids and lipid-like molecules	Fatty Acyls	216.196	M+H, M+NH4	C12H22O2	4.9812	0.028818	-	48.2	0.442009	65423-25-8	Fatty acids and conjugates	4.0373	3.8743	4.0538	4.3895	3.9358	4.3047	4.2429	4.075	4.3183	3.8535	3.9663	4.3486	4.1566	4.1526	4.1331
pos_2127	3-carboxy-4-methyl-5-pentyl-2-furanpropanoic acid	metab_2123	-	-	-	HMDB0061643;LMFA01150047	pos	-	-	-	-	Lipids and lipid-like molecules	Fatty Acyls	301.164	M+H, M+CH3OH+H	C14H20O5	3.3094	0.0537411	-	44.3	-8.03766	-	Fatty acids and conjugates	5.1375	5.4726	5.3725	5.9262	5.5022	5.6786	5.4679	5.3515	5.9588	5.5555	5.3965	5.4676	5.467	5.4382	5.4211
pos_2163	3-Isopropenylpentanedioic acid	metab_2158	-	-	-	HMDB0032352	pos	-	-	-	-	Lipids and lipid-like molecules	Fatty Acyls	195.065	M+H, M+Na	C8H12O4	2.258	0.0486025	-	46.2	1.00082	6839-75-4	Fatty acids and conjugates	5.2602	5.3059	5.0919	4.9839	5.1738	5.1873	5.015	5.0317	4.934	5.0823	5.0725	5.0388	5.1425	5.1137	5.1018
pos_2454	3-Isopropylmalate	metab_2449	map01100;map01210;map01110;map01230;map00290	Metabolic pathways;2-Oxocarboxylic acid metabolism;Biosynthesis of secondary metabolites;Biosynthesis of amino acids;Valine, leucine and isoleucine biosynthesis	C04411	HMDB0012156	pos	-	-	Metabolism;Metabolism;Metabolism;Metabolism;Metabolism	Global and overview maps;Global and overview maps;Global and overview maps;Global and overview maps;Amino acid metabolism	Lipids and lipid-like molecules	Fatty Acyls	218.102	M+ACN+H	C7H12O5	1.2174	0.0372429	-	61.5	0.408492	126576-14-5	Fatty acids and conjugates	4.7314	4.7698	4.3775	4.0847	4.3477	4.2354	4.6081	4.4273	4.1448	4.0872	4.2255	4.2435	4.4358	4.4034	4.4196
pos_1897	PC(18:1/0:0)	metab_1894	-	-	-	LMGP01050030;LMGP01050029	pos	-	-	-	-	-	-	522.356	M+H, M+Na	C26H52NO7P	7.9194	0.0362629	74.6	-	0.725247	-	-	5.2321	5.2174	5.5938	5.2818	5.8091	5.7465	5.3618	5.5245	5.6584	5.7881	5.583	5.6361	5.5564	5.5689	5.5876
pos_2643	N-Isobutyl-2,4,8-decatrienamide	metab_2637	-	-	-	HMDB0030188	pos	-	-	-	-	Lipids and lipid-like molecules	Fatty Acyls	239.212	M+NH4	C14H23NO	2.0625	0.0507846	-	48.9	0.0638139	52657-13-3	Fatty amides	4.5693	4.2486	4.4681	4.2571	3.5808	3.484	4.1918	4.0883	4.3357	3.771	4.3132	4.1024	4.2664	4.2601	4.2249
pos_1913	DGDG(18:3/18:3)	metab_1910	-	-	-	-	pos	-	-	-	-	-	-	959.57	M+NH4, M+Na	C51H84O15	9.4218	0.0684547	89.5	-	-0.300963	-	-	6.5183	6.5412	6.66	6.58	6.6657	6.6744	6.7814	6.5425	6.6736	6.6771	6.6205	6.625	6.5933	6.5637	6.6232
pos_2659	(1R,4R)-Dihydrocarvone	metab_2653	map00903	Limonene and pinene degradation	C11398	HMDB0302236;LMPR0102090033	pos	-	-	Metabolism	Metabolism of terpenoids and polyketides	Lipids and lipid-like molecules	Prenol lipids	153.128	M+H	C10H16O	2.147	0.0788045	40.3	-	1.04932	-	Monoterpenoids	4.6794	4.6588	4.0791	4.0241	4.1729	4.1423	4.2655	4.3286	3.9552	4.1117	4.3233	4.421	4.3885	4.3272	4.3341
pos_2685	Prenyl glucoside	metab_2679	-	-	C09808	HMDB0031876	pos	-	-	-	-	Lipids and lipid-like molecules	Fatty Acyls	213.112	M+H-2H2O	C11H20O6	2.2357	0.0658663	-	77.9	0.200158	117861-55-9	Fatty acyl glycosides	5.2078	5.0621	5.0397	4.6314	5.0896	5.0607	4.8981	4.9107	4.6469	4.8516	4.9729	4.936	5.0389	4.9949	4.9865
pos_2746	Tetrahydrodeoxycorticosterone	metab_2740	-	-	C13713	LMST05030013;HMDB0000879	pos	-	-	-	-	Lipids and lipid-like molecules	Steroids and steroid derivatives	379.223	M+2Na-H	C21H34O3	2.5181	0.0392786	-	47.1	2.85124	567-03-3	Hydroxysteroids	5.4858	5.3048	5.1551	5.2284	5.3869	5.093	4.6472	4.9717	4.7384	4.6358	4.7095	5.516	5.2057	5.1808	5.1735
pos_1945	DGDG(16:0/18:3)	metab_1942	-	-	-	-	pos	-	-	-	-	-	-	937.585	M+NH4, M+Na	C49H86O15	9.7415	0.0362319	71.8	-	-0.657389	-	-	5.6902	5.6444	5.6088	5.6587	5.6301	5.6707	5.882	5.7572	5.6161	5.5415	5.6702	5.6945	5.6009	5.5803	5.5702
pos_2751	Dioscoretine	metab_2745	-	-	-	HMDB0038588	pos	-	-	-	-	Lipids and lipid-like molecules	Fatty Acyls	274.201	M+CH3OH+H	C13H23NO3	2.5398	0.0139845	-	64.8	0.00811459	128637-87-6	Fatty acids and conjugates	5.6109	5.7194	4.6545	4.2197	4.8018	4.4427	5.1226	5.3912	4.2031	4.8334	5.0463	4.5571	5.1092	5.1082	5.0982
pos_1972	Dinor-PGE2	metab_1968	-	-	-	LMFA03010210	pos	-	-	-	-	-	-	347.183	M+H, M+Na	C18H28O5	5.319	0.0228578	71.2	-	-1.16175	-	-	5.3019	5.2084	4.9644	4.7003	5.0433	4.7014	5.0753	5.2231	4.5796	4.6407	5.0096	5.1636	5.0318	5.0514	5.0395
pos_3075	Muzanzagenin	metab_3069	-	-	-	HMDB0032601	pos	-	-	-	-	Lipids and lipid-like molecules	Steroids and steroid derivatives	407.254	M+H-2H2O	C27H38O5	3.8504	0.0324586	-	33.8	-9.08013	197080-19-6	Oxosteroids	5.2615	5.5278	5.2221	5.4583	5.0338	4.8723	5.5584	5.8487	5.0113	4.6711	5.2235	5.5175	5.4188	5.3974	5.3926
pos_2091	Aminohydroquinone	metab_2087	-	-	C14604	-	pos	-	-	-	-	-	-	126.055	M+H-H2O, M+H	C6H7NO2	15.7193	0.0405017	42.9	-	2.91381	-	-	5.086	5.0866	5.1206	5.1053	5.1335	5.1523	5.109	5.11	5.1784	5.0942	5.1107	5.1295	5.0988	5.12	5.1339
pos_2106	Incensole	metab_2102	-	-	-	-	pos	-	-	-	-	-	-	307.263	M+H-H2O, M+H	C20H34O2	3.918	0.0611148	60.6	-	-0.371881	-	-	6.2162	6.0908	5.8181	5.478	5.8682	5.7893	5.8343	5.8712	5.4977	5.613	5.6989	5.5895	5.8733	5.831	5.8256
pos_3111	Oryzalexin S	metab_3105	-	-	-	HMDB0039687	pos	-	-	-	-	Lipids and lipid-like molecules	Prenol lipids	305.247	M+H	C20H32O2	4.0316	0.0360768	60.2	-	-0.256903	143437-61-0	Diterpenoids	5.8437	5.6606	5.3984	5.2656	5.4635	5.3871	5.4433	5.4669	5.2795	5.2082	5.3044	5.2982	5.4816	5.4576	5.4525
pos_3122	[6]-Gingerdiol 5-O-beta-D-glucopyranoside	metab_3116	-	-	-	HMDB0036123	pos	-	-	-	-	Lipids and lipid-like molecules	Fatty Acyls	441.246	M+H-H2O	C23H38O9	4.0541	0.0631661	-	51	-4.01931	-	Fatty acyl glycosides	4.78	4.4787	4.3858	4.7425	4.3599	4.4812	4.4443	4.4412	5.0933	4.5285	4.4163	5.1185	4.6455	4.693	4.6949
pos_3201	Epinepetalactone	metab_3195	-	-	-	HMDB0035063	pos	-	-	-	-	Lipids and lipid-like molecules	Prenol lipids	167.107	M+H	C10H14O2	4.5712	0.0255079	63.7	-	0.177287	17257-15-7	Terpene lactones	4.5303	4.5067	4.4061	4.3808	4.4462	4.3813	4.4949	4.5959	4.4039	4.2468	4.3969	4.4472	4.4818	4.4598	4.469
pos_3234	(+)-4,11-Eudesmadien-3-one	metab_3228	-	-	-	HMDB0037061	pos	-	-	-	-	Lipids and lipid-like molecules	Prenol lipids	257.128	M+K	C15H22O	4.7756	0.0192038	-	49.5	-8.5112	473-08-5	Sesquiterpenoids	4.832	4.7522	4.92	4.7725	4.6006	4.6074	5.0588	5.1589	4.9662	4.8282	5.1186	4.8548	5.0109	4.9994	5.0156
pos_3255	10Z-Nonadecenoic acid	metab_3249	-	-	-	HMDB0013622;LMFA01030362	pos	-	-	-	-	Lipids and lipid-like molecules	Fatty Acyls	360.29	M+ACN+Na	C19H36O2	4.8897	0.0244812	-	50.9	7.75402	73033-09-7	Fatty acids and conjugates	4.7007	4.009	4.4899	4.1518	4.246	4.3568	4.3213	4.3294	4.1134	3.7257	4.2114	4.5905	4.3219	4.333	4.3118
pos_3326	(3S,5R,6R,7E)-3,5,6-Trihydroxy-7-megastigmen-9-one	metab_3320	-	-	-	HMDB0038736	pos	-	-	-	-	Lipids and lipid-like molecules	Prenol lipids	281.117	M+K	C13H22O4	5.4277	0.0612073	-	83.5	8.2057	-	Sesquiterpenoids	6.1587	5.5884	3.4122	2.2067	3.4953	3.603	4.1137	3.2016	2.4371	3.8394	4.7613	2.8859	5.1538	5.1146	5.104
pos_3332	Ichangic acid 17-beta-D-glucopyranoside	metab_3326	-	-	-	HMDB0037590	pos	-	-	-	-	Lipids and lipid-like molecules	Prenol lipids	691.261	M+Na	C32H44O15	5.4727	0.15089	-	58.2	5.88545	-	Terpene glycosides	5.5165	5.483	5.6095	5.191	4.9264	4.8593	5.7722	5.5149	4.8114	5.3475	5.8983	5.7098	5.5823	5.6209	5.4892
pos_2167	6E-Octene-2,4-diynoic acid	metab_2162	-	-	-	LMFA01030743	pos	-	-	-	-	-	-	135.044	M+H-H2O, M+H	C8H6O2	2.1257	0.0185719	43.9	-	1.83087	-	-	5.0097	4.91	5.1173	4.7131	5.3293	5.2259	4.2152	4.2942	4.8341	5.1574	4.8769	5.1135	5.0011	5.0006	4.9868
pos_3351	Tetracosatetraenoic acid (24:4n-6)	metab_3345	-	-	-	HMDB0006246;PW_C002686	pos	-	-	-	-	Lipids and lipid-like molecules	Fatty Acyls	378.336	M+NH4	C24H40O2	5.6235	0.0610939	-	51.6	-0.489912	-	Fatty acids and conjugates	4.6917	4.2087	4.9024	4.905	4.3002	4.5413	4.5638	4.7732	5.0056	5.1998	5.4693	5.7074	5.1238	5.0836	5.1348
pos_3383	Tetradecanol	metab_3377	-	-	-	HMDB0011638	pos	-	-	-	-	Lipids and lipid-like molecules	Fatty Acyls	256.263	M+ACN+H	C14H30O	5.8163	0.0490601	-	30.7	-0.722305	112-72-1	Fatty alcohols	4.6641	4.6298	4.6281	4.6643	4.6657	4.7221	4.5274	4.5134	4.6397	4.6106	4.6051	4.5288	4.6153	4.5901	4.5731
pos_3391	Melleolide	metab_3385	-	-	-	HMDB0035689	pos	-	-	-	-	Lipids and lipid-like molecules	Prenol lipids	418.222	M+NH4	C23H28O6	5.8588	0.093223	-	45.9	-0.963851	82869-08-7	Sesquiterpenoids	5.6906	5.8773	5.7992	5.8001	5.825	5.7603	5.7338	5.6974	5.7829	5.7238	5.6908	5.6847	5.8108	5.8031	5.7351
pos_3397	2-Methoxyestradiol-3-methylether	metab_3391	-	-	-	LMST02010052;HMDB0000344	pos	-	-	-	-	Lipids and lipid-like molecules	Fatty Acyls	317.211	M+H	C20H28O3	5.8999	0.0558077	37	-	-1.10254	5976-67-0	Fatty acids and conjugates	4.736	4.828	4.8366	4.9446	4.832	4.8263	5.0483	5.0925	5.0036	4.6817	4.9671	4.9639	4.9604	4.9364	4.9119
pos_3437	Oleyl alcohol	metab_3431	-	-	-	HMDB0029632;LMFA05000684	pos	-	-	-	-	Lipids and lipid-like molecules	Fatty Acyls	286.31	M+NH4	C18H36O	6.2005	0.0409937	-	57.9	-1.14532	143-28-2	Fatty alcohols	4.4575	4.3984	4.4114	4.444	4.4418	4.496	4.315	4.3211	4.3843	4.3957	4.3954	4.277	4.3604	4.33	4.3299
pos_3481	3-hydroxypentadecanoyl carnitine	metab_3475	-	-	-	HMDB0061641	pos	-	-	-	-	Lipids and lipid-like molecules	Fatty Acyls	402.322	M+H	C22H43NO5	6.4583	0.260872	-	43.6	0.255519	-	Fatty acid esters	4.6416	4.704	4.692	4.6388	4.7249	4.9584	4.931	4.9249	4.9514	4.9002	4.935	4.9416	4.6088	4.8253	4.8256
pos_3500	25-Epiruizgenin 3-[4''-rhamnosylglucoside]	metab_3494	-	-	-	HMDB0035490	pos	-	-	-	-	Lipids and lipid-like molecules	Steroids and steroid derivatives	763.424	M+Na	C39H64O13	6.6127	0.0418236	-	54.9	-0.46067	265092-99-7	Steroidal glycosides	5.5926	5.7288	5.6725	5.4039	5.7645	5.5486	6.0394	6.108	5.4765	5.5187	5.917	5.9496	5.8272	5.7912	5.8147
pos_3511	Tuberoside J	metab_3505	-	-	-	HMDB0039396	pos	-	-	-	-	Lipids and lipid-like molecules	Steroids and steroid derivatives	779.419	M+Na	C39H64O14	6.6574	0.0230861	-	83.5	-0.0320585	373647-08-6	Steroidal glycosides	4.7257	5.2604	5.5045	5.4443	5.5943	5.5811	5.7659	5.4154	5.7653	5.4976	5.5705	5.6444	5.4768	5.495	5.4935
pos_3519	Sanguisorbin E	metab_3513	-	-	-	HMDB0040523	pos	-	-	-	-	Lipids and lipid-like molecules	Prenol lipids	810.499	M+NH4	C43H68O13	6.7244	0.0821481	-	56.9	-0.532559	33055-20-8	Terpene glycosides	4.5519	5.164	5.2629	5.4983	4.9086	4.1076	5.6708	5.1782	5.5933	5.2551	5.3171	5.5535	5.2975	5.2728	5.2263
pos_3521	MG(19:0/0:0/0:0)	metab_3515	-	-	-	HMDB0072839	pos	-	-	-	-	Lipids and lipid-like molecules	Glycerolipids	390.358	M+NH4	C22H44O4	6.7467	0.0874448	-	46.4	-0.293814	-	Monoradylglycerols	4.1705	3.9519	3.8465	4.184	4.1902	4.4862	3.9499	3.894	4.1466	3.9455	4.1505	3.8964	4.1031	4.1261	4.0507
pos_3523	L-Palmitoylcarnitine	metab_3517	map01212;map00071	Fatty acid metabolism;Fatty acid degradation	C02990	PW_C000147;HMDB0000222;HMDB0240774;LMFA07070004;LMFA07070079	pos	-	-	Metabolism;Metabolism	Global and overview maps;Lipid metabolism	Lipids and lipid-like molecules	Fatty Acyls	364.321	M+H-2H2O	C23H45NO4	6.7694	0.060308	-	63.9	-0.41478	2364-67-2	Fatty acid esters	4.4785	4.0649	4.4278	3.7261	4.175	4.2142	4.3458	3.8048	4.6875	4.0599	4.2875	4.0645	4.2963	4.2779	4.2441
pos_3577	17-HDoHE	metab_3570	-	-	-	HMDB0010213	pos	-	-	-	-	Lipids and lipid-like molecules	Fatty Acyls	327.232	M+H-H2O	C22H32O3	7.1015	0.0687718	-	30.9	-0.645578	90780-52-2	Fatty acids and conjugates	4.5446	4.6069	4.8129	4.7809	4.6791	4.5704	4.8642	4.8397	4.8246	4.6269	4.8617	4.8216	4.7847	4.7252	4.7523
pos_3633	MG(0:0/18:3(9Z,12Z,15Z)/0:0)	metab_3626	-	-	-	HMDB0011540	pos	-	-	-	-	Lipids and lipid-like molecules	Fatty Acyls	353.269	M+H	C21H36O4	7.4995	0.0437398	67.1	-	-0.208633	-	Lineolic acids and derivatives	5.8678	5.9117	5.9309	5.8589	6.0718	6.0602	6.1687	5.8874	5.9611	6.0127	5.9882	6.0129	6.0213	5.9924	5.9859
pos_3678	2-Undecen-1-ol	metab_3671	-	-	-	LMFA05000622;HMDB0034856	pos	-	-	-	-	Lipids and lipid-like molecules	Fatty Acyls	358.368	2M+NH4	C11H22O	7.7654	0.0219855	-	30.7	-0.365651	37617-03-1	Fatty alcohols	4.9726	4.9001	4.7439	4.6717	4.6958	4.7472	4.5321	4.5742	4.7454	4.669	4.8254	4.6995	4.9598	4.9475	4.9411
pos_3683	Lycopersiconol	metab_3676	-	-	-	HMDB0029583	pos	-	-	-	-	Lipids and lipid-like molecules	Steroids and steroid derivatives	335.258	M+H	C21H34O3	7.7869	0.0484804	-	42.6	-0.586754	20745-29-3	Pregnane steroids	5.4345	5.5465	5.5274	5.4967	5.5221	5.4809	5.8098	5.6299	5.5805	5.4939	5.5765	5.6075	5.5997	5.5711	5.559
pos_3747	Crocin 3	metab_3740	-	-	-	HMDB0039121	pos	-	-	-	-	Lipids and lipid-like molecules	Prenol lipids	675.267	M+Na	C32H44O14	8.185	0.0822102	-	79.2	7.18878	55750-85-1	Diterpenoids	5.1641	5.2418	5.3348	5.1486	4.6051	4.7488	5.6151	5.229	5.1841	5.0578	5.5744	5.3714	5.3084	5.2413	5.2571
pos_3767	(R)-Carvotanacetone	metab_3760	-	-	-	HMDB0034974	pos	-	-	-	-	Lipids and lipid-like molecules	Prenol lipids	170.154	M+NH4	C10H16O	8.3577	0.0610194	-	42.2	-0.457778	33375-08-5	Monoterpenoids	5.0498	4.9554	4.9825	5.0249	4.8604	5.0479	4.8582	4.8504	5.0455	4.7964	4.9805	4.9881	4.9903	4.9452	4.9451
pos_3773	Tsugaric acid B	metab_3766	-	-	-	HMDB0031962	pos	-	-	-	-	Lipids and lipid-like molecules	Prenol lipids	529.389	M+H	C33H52O5	8.4001	0.0448708	-	48.6	0.589462	201045-20-7	Monoterpenoids	5.8365	5.6931	5.8463	5.6392	5.9562	5.9256	5.7663	5.7485	5.7072	5.8018	5.8003	5.8533	5.8265	5.8087	5.7875
pos_2684	12-oxo-5E,8E,10Z-dodecatrienoic acid	metab_2678	-	-	-	LMFA01060095	pos	-	-	-	-	-	-	209.117	M+H	C12H16O3	2.2357	0.0640695	65.4	-	0.364545	-	-	5.1065	5.0362	4.9649	4.9195	4.973	4.8729	4.8816	5.2325	5.3427	4.9964	4.926	5.7158	5.2049	5.1658	5.1519
pos_3776	Ethyl sorbate	metab_3769	-	-	-	LMFA07010882;HMDB0040463	pos	-	-	-	-	Lipids and lipid-like molecules	Fatty Acyls	141.091	M+H	C8H12O2	8.4223	0.0264412	44.8	-	-0.503675	5941-48-0	Fatty acid esters	4.8886	4.8993	4.879	4.8295	4.8828	4.9158	4.8466	4.8476	4.8934	4.7579	4.8072	4.8448	4.8836	4.8686	4.8612
pos_3785	Kanokoside D	metab_3778	-	-	C17431	HMDB0036105	pos	-	-	-	-	Lipids and lipid-like molecules	Prenol lipids	657.292	M+CH3OH+H	C27H44O16	8.4431	0.0739019	-	55.8	-7.14208	64703-88-4	Terpene glycosides	5.6267	5.5638	5.8447	5.607	5.3878	5.2652	5.4573	5.5708	5.1232	5.4944	5.6922	5.8261	5.6362	5.5895	5.5761
pos_3860	PE-NMe(18:2(9Z,12Z)/18:4(6Z,9Z,12Z,15Z))	metab_3853	-	-	C01241	HMDB0113175;PW_C059298	pos	-	-	-	-	Lipids and lipid-like molecules	Glycerophospholipids	813.512	M+ACN+Na	C42H72NO8P	8.9764	0.0582948	-	76.4	-4.73859	-	Glycerophosphoethanolamines	6.0604	6.3263	5.9732	5.8204	5.7657	5.4744	6.4904	6.5367	5.9547	6.0812	6.2793	6.323	6.2065	6.1881	6.2378
pos_2737	N,N-Dihydroxy-L-phenylalanine	metab_2731	map00460;map01100;map01110	Cyanoamino acid metabolism;Metabolic pathways;Biosynthesis of secondary metabolites	C19715	-	pos	-	-	Metabolism;Metabolism;Metabolism	Metabolism of other amino acids;Global and overview maps;Global and overview maps	-	-	198.076	M+H	C9H11NO4	2.4962	0.0224016	78	-	1.1259	-	-	3.7751	4.3684	3.819	3.9306	3.6897	3.6439	4.6306	4.063	3.8874	3.7032	3.9388	3.719	4.1572	4.1748	4.1591
pos_4030	DG(16:0/16:1(9Z)/0:0)	metab_4023	-	-	C00165	PW_C003150;HMDB0007099	pos	-	-	-	-	Lipids and lipid-like molecules	Glycerolipids	549.488	M+H-H2O	C35H66O5	11.5304	0.0526286	-	54.3	0.188077	-	Diradylglycerols	5.1017	4.923	5.5159	5.5064	5.4344	5.5452	5.2633	5.3116	5.5757	5.4746	5.5682	5.6008	5.4297	5.3959	5.4402
pos_4492	DG(16:0/18:2(9Z,12Z)/0:0)	metab_4484	-	-	C00165	HMDB0007103;PW_C003154	pos	-	-	-	-	Lipids and lipid-like molecules	Fatty Acyls	575.504	M+H-H2O	C37H68O5	10.3629	0.0645805	-	40.5	0.419037	51621-26-2	Lineolic acids and derivatives	4.6676	4.224	5.0271	5.0566	5.0141	5.0761	4.6161	4.3641	5.1713	5.0708	5.0906	5.0281	4.8765	4.9103	4.9326
pos_2761	Methyl 3-(4-methoxyphenyl)-2-oxopropanoate	metab_2755	-	-	-	-	pos	-	-	-	-	-	-	209.081	M+H	C11H12O4	2.584	0.0865546	38.1	-	0.480013	-	-	5.1227	5.089	4.9281	4.5407	5.0401	4.8342	4.7243	4.9245	4.5922	4.9296	4.9466	4.8739	4.9747	4.9049	4.9192
pos_4495	DG(18:0/18:2(9Z,12Z)/0:0)	metab_4487	-	-	C00165	PW_C003212;HMDB0007161	pos	-	-	-	-	Lipids and lipid-like molecules	Fatty Acyls	638.572	M+NH4	C39H72O5	10.3195	0.126922	-	66.4	0.00278565	34487-26-8	Lineolic acids and derivatives	5.3116	5.343	5.3719	5.3281	5.3392	5.2239	5.1299	5.0796	5.278	5.1658	5.186	5.208	5.2996	5.223	5.1957
pos_4538	MG(0:0/18:1(11Z)/0:0)	metab_4530	-	-	-	HMDB0011536	pos	-	-	-	-	Lipids and lipid-like molecules	Glycerolipids	357.3	M+H	C21H40O4	9.7207	0.108984	-	38.4	-0.603957	-	Monoradylglycerols	5.7491	5.7006	5.7643	5.72	5.7924	5.8106	5.7355	5.7739	5.7954	5.6893	5.7847	5.766	5.7341	5.7472	5.8197
pos_4703	Cucurbic acid	metab_4695	-	-	C08482	HMDB0029388	pos	-	-	-	-	Lipids and lipid-like molecules	Fatty Acyls	245.175	M+CH3OH+H	C12H20O3	9.1237	0.0298154	-	66	-0.720651	58240-50-9	Lineolic acids and derivatives	4.9859	4.9588	4.9346	4.8528	4.9337	5.0605	5.0249	4.9812	5.0183	4.7916	4.9622	4.9929	4.9969	5.0216	5.0028
pos_2826	4-Hydroxypheoxyacetate	metab_2820	-	-	C03235	-	pos	-	-	-	-	-	-	169.05	M+H	C8H8O4	2.8024	0.0376461	82.1	-	0.405031	-	-	3.8702	4.4845	3.6586	3.3495	3.573	4.0186	4.1509	3.4997	3.5031	3.6379	4.5497	3.5942	4.0494	4.0172	4.0294
pos_4781	FAHFA(16:0/9-O-18:0)	metab_4773	-	-	-	LMFA07090004;HMDB0112106	pos	-	-	-	-	Lipids and lipid-like molecules	Fatty Acyls	556.53	M+NH4	C34H66O4	8.8063	0.0654941	-	79.2	0.540061	1481636-31-0	Fatty acids and conjugates	5.0604	5.0554	5.0781	5.1046	5.0652	5.1438	4.9905	4.9128	5.0633	4.9715	4.8654	4.8572	4.9017	4.9087	4.8554
pos_2862	Depdecin	metab_2856	-	-	-	LMFA05000013	pos	-	-	-	-	-	-	229.107	M+H	C11H16O5	2.9554	0.0537964	50.3	-	0.198285	-	-	4.3799	3.939	4.7302	4.0655	4.8898	5.236	4.1917	4.0189	4.5506	4.5168	4.5253	4.3736	4.4787	4.4415	4.4365
pos_4785	Palmitic amide	metab_4777	-	-	-	HMDB0012273	pos	-	-	-	-	Lipids and lipid-like molecules	Fatty Acyls	256.263	M+H	C16H33NO	8.7847	0.17155	-	78.7	-0.743289	629-54-9	Fatty amides	5.7148	5.685	5.6743	5.7237	5.6004	5.7951	5.6284	5.5792	5.7457	5.5426	5.7302	5.754	5.7221	5.6265	5.579
pos_2916	Luteolin 7-(2''-glucuronosyllactate)	metab_2910	-	-	-	LMPK12110695	pos	-	-	-	-	-	-	535.108	M+H	C24H22O14	3.1321	0.0857044	35.2	-	0.491735	-	-	5.0865	5.0126	5.3419	5.1783	5.4988	5.3085	4.9745	4.9985	5.1939	5.3272	4.9336	5.2516	5.2668	5.1962	5.2148
pos_4810	Momordicin I	metab_4802	-	-	-	HMDB0035758	pos	-	-	-	-	Lipids and lipid-like molecules	Prenol lipids	505.389	M+CH3OH+H	C30H48O4	8.6558	0.0134169	-	53.9	0.0987962	91590-76-0	Monoterpenoids	5.2355	5.51	5.2711	5.3488	5.219	5.2567	5.5073	5.6723	5.2833	5.0525	5.4324	5.3723	5.4056	5.3999	5.3939
pos_4855	Barringtogenol C	metab_4847	-	-	C08931	HMDB0034525	pos	-	-	-	-	Lipids and lipid-like molecules	Prenol lipids	523.4	M+CH3OH+H	C30H50O5	8.508	0.00950363	-	34.7	0.528238	17304-24-4;13844-01-4	Triterpenoids	5.0363	5.496	5.2376	5.4384	5.1475	5.1936	5.5914	5.6592	5.3373	5.0501	5.3774	5.3589	5.4011	5.4093	5.4061
pos_2944	Ectocarpen	metab_2938	-	-	C16993	-	pos	-	-	-	-	-	-	149.133	M+H	C11H16	3.2653	0.0549517	33.2	-	0.559862	33156-93-3	-	4.8449	4.7247	4.4712	4.2306	4.5115	4.4355	4.5227	4.5419	4.3409	4.3794	4.383	4.4705	4.5606	4.5183	4.5217
pos_4892	Desglucocheirotoxol	metab_4884	-	-	-	HMDB0033828	pos	-	-	-	-	Lipids and lipid-like molecules	Steroids and steroid derivatives	591.26	M+K	C29H44O10	8.4001	0.0766723	-	78.6	6.84168	29336-13-8	Steroid lactones	5.5929	5.6974	5.3288	4.8592	4.705	3.9386	5.9525	5.9405	4.752	5.147	5.6729	5.2635	5.5822	5.5277	5.5238
pos_4960	Tetracosapentaenoic acid (24:5n-3)	metab_4952	-	-	-	HMDB0006323;PW_C002719	pos	-	-	-	-	Lipids and lipid-like molecules	Fatty Acyls	376.319	M+NH4	C24H38O2	8.1635	0.0507608	-	60.9	-6.95189	-	Fatty acids and conjugates	4.7953	5.1994	4.8856	4.7277	4.7733	4.7306	4.6217	4.8037	4.9697	4.6006	4.8739	4.7386	4.8529	4.8759	4.8971
pos_5006	Palmitoleamide	metab_4998	-	-	-	HMDB0256086;LMFA08010010	pos	-	-	-	-	Lipids and lipid-like molecules	Fatty Acyls	254.248	M+H	C16H31NO	8.0308	0.018999	62.4	-	-0.667319	-	Fatty amides	5.8567	5.7357	5.7537	5.798	5.6338	5.8404	5.6236	5.5992	5.8203	5.5624	5.7578	5.7766	5.7479	5.7324	5.7355
pos_2987	LY223982	metab_2981	-	-	-	-	pos	-	-	-	-	-	-	503.21	M+H	C30H30O7	3.4446	0.0183875	46.1	-	6.954	-	-	4.9898	5.6075	5.4571	6.1407	5.5001	5.7543	5.67	5.5423	6.1271	5.6275	5.5456	5.6682	5.5722	5.5755	5.5603
pos_5056	3-Hydroxy-10'-apo-b,y-carotenal	metab_5048	-	-	-	HMDB0039019	pos	-	-	-	-	Lipids and lipid-like molecules	Prenol lipids	375.268	M+H-H2O	C27H36O2	7.8752	0.033171	-	61.1	-0.124389	79709-31-2	Sesterterpenoids	5.4067	5.566	5.3804	5.4877	5.4392	5.4181	5.4459	5.5634	5.3908	5.2876	5.43	5.5021	5.4472	5.425	5.4205
pos_3022	RETUSOQUINONE	metab_3016	-	-	-	-	pos	-	-	-	-	-	-	161.096	M+H	C11H12O	3.6023	0.0697145	48.9	-	0.36128	-	-	4.8791	4.7536	4.661	4.4848	4.6887	4.6734	4.4813	4.5109	4.5006	4.6365	4.624	4.547	4.6742	4.6276	4.6188
pos_3035	(2Z)-2-(phenylmethylidene)octan-1-ol	metab_3029	-	-	-	-	pos	-	-	-	-	-	-	260.201	M+ACN+H	C15H22O	3.6472	0.07759	-	47.1	0.187266	-	-	4.3725	4.0816	4.7199	4.2986	4.163	4.127	4.6782	4.2702	4.6506	4.2677	4.4996	4.5872	4.4826	4.4193	4.4339
pos_5073	Vitamin D3 glucosiduronate	metab_5065	-	-	-	LMST03020610;HMDB0259846	pos	-	-	-	-	Lipids and lipid-like molecules	Steroids and steroid derivatives	561.379	M+H	C33H52O7	7.831	0.0146314	56.1	-	0.936311	-	Vitamin D and derivatives	5.1137	5.3872	5.4208	5.6844	5.4336	5.5361	5.7653	5.504	5.8191	5.4691	5.5109	5.5207	5.5033	5.4975	5.4906
pos_5075	Pregnanetriol	metab_5067	-	-	-	HMDB0006070;HMDB0256756	pos	-	-	-	-	Lipids and lipid-like molecules	Steroids and steroid derivatives	337.274	M+H	C21H36O3	7.831	0.120514	-	59.3	-0.573595	27178-64-9	Pregnane steroids	5.4778	5.3752	5.5598	5.4063	5.5459	5.4382	5.3037	5.2499	5.5264	5.4143	5.5415	5.4856	5.5005	5.4135	5.4117
pos_5140	Hexyl heptanoate	metab_5132	-	-	-	HMDB0032326	pos	-	-	-	-	Lipids and lipid-like molecules	Fatty Acyls	671.272	M+CH3OH+H	C35H34N4O8	7.6317	0.220014	-	54.1	0.549295	1119-06-8	Fatty acid esters	5.1018	4.8511	4.3034	3.3109	3.4304	2.7871	4.9534	5.2168	3.336	3.6913	4.6442	4.4268	4.7484	4.5801	4.6034
pos_5144	Cynarasaponin J	metab_5136	-	-	-	HMDB0039560	pos	-	-	-	-	Lipids and lipid-like molecules	Prenol lipids	907.466	M+H-2H2O	C47H74O19	7.6094	0.0349542	-	41.2	-2.86894	117804-15-6	Terpene glycosides	5.1166	5.5693	5.5423	5.6868	5.5361	5.6283	5.8441	5.6305	5.7772	5.5688	5.6985	5.5763	5.6178	5.6397	5.6108
pos_5165	Nepetaside	metab_5157	-	-	-	HMDB0038149	pos	-	-	-	-	Lipids and lipid-like molecules	Prenol lipids	329.159	M+H-H2O	C16H26O8	7.5869	0.0732129	-	54.1	-0.35236	114076-56-1	Terpene glycosides	4.8584	4.8707	4.8808	4.8797	4.9468	4.9889	4.9398	4.9385	4.9984	4.9194	4.904	4.9672	4.8847	4.9475	4.9289
pos_3176	Brefeldin A	metab_3170	-	-	-	-	pos	-	-	-	-	-	-	281.175	M+H	C16H24O4	4.4143	0.0480893	32	-	-0.316493	-	-	4.7728	4.7107	4.8342	4.4518	5.2663	5.106	4.9097	4.7535	4.8415	5.0236	5.0007	5.0136	4.9822	4.9414	4.9553
pos_5260	9,12-Octadecadiynoic Acid	metab_5252	-	-	-	HMDB0247623;LMFA01030540	pos	-	-	-	-	Lipids and lipid-like molecules	Fatty Acyls	277.216	M+H	C18H28O2	7.3	0.0775736	49.1	-	-0.0327023	-	Fatty acids and conjugates	5.0571	4.9597	4.8741	4.7151	5.0399	4.8519	4.781	4.897	4.7299	4.7434	4.9404	4.9481	4.9351	4.8855	4.8723
pos_3202	(+/-)7-epi Jasmonic Acid	metab_3196	-	-	-	-	pos	-	-	-	-	-	-	211.133	M+H	C12H18O3	4.5712	0.073717	62.6	-	-0.0375751	-	-	4.8832	5.1785	4.9003	5.052	4.8857	4.8217	5.177	5.2877	4.9452	4.7702	5.0398	5.0724	5.0858	5.0357	5.0279
pos_5298	2(R)-hydroxydocosanoic acid	metab_5290	-	-	-	HMDB0061660	pos	-	-	-	-	Lipids and lipid-like molecules	Fatty Acyls	374.363	M+NH4	C22H44O3	7.1678	0.0968616	-	76.4	-0.248912	-	Fatty acids and conjugates	4.568	4.3905	4.2552	4.5733	4.529	4.8738	4.2835	4.1943	4.5412	4.2739	4.5824	4.2099	4.5197	4.4354	4.478
pos_3222	Estra-1,3,5(10)-triene-3,16beta-diol	metab_3216	-	-	C15261	-	pos	-	-	-	-	-	-	273.185	M+H	C18H24O2	4.73	0.042741	61.3	-	-0.311409	-	-	4.4281	4.4057	4.3295	4.3462	4.3985	4.2985	4.4624	4.5355	4.3585	4.1855	4.3652	4.3953	4.4274	4.3994	4.3928
pos_5300	Pinolenic Acid	metab_5292	-	-	-	HMDB0256562;LMFA01030344	pos	-	-	-	-	Lipids and lipid-like molecules	Fatty Acyls	279.232	M+H	C18H30O2	7.1678	0.0700648	60.2	-	-0.127245	-	Lineolic acids and derivatives	5.3637	5.8331	5.486	5.3835	5.3305	5.393	5.2602	5.324	5.4764	5.2114	5.4152	5.2642	5.477	5.4211	5.4304
pos_3249	1-(2-hydroxyphenyl)-7-phenylheptan-3-one	metab_3243	-	-	-	-	pos	-	-	-	-	-	-	324.196	M+ACN+H	C19H22O2	4.8443	0.0309974	-	44.3	-0.352318	-	-	4.2373	4.2234	4.4243	4.3328	4.259	4.7	4.415	4.3193	4.3523	4.2894	4.2544	4.2485	4.3505	4.3289	4.354
pos_3252	Kuhlmannin	metab_3246	-	-	-	LMPK12100011	pos	-	-	-	-	-	-	299.091	M+H	C17H14O5	4.8669	0.0449175	69.8	-	-0.30673	-	-	4.7621	4.3593	3.0898	2.4557	3.0323	2.9708	3.1077	2.8674	2.6045	3.323	3.9341	2.5619	3.9233	3.8866	3.8946
pos_5322	Yucalexin P15	metab_5314	-	-	-	HMDB0036753	pos	-	-	-	-	Lipids and lipid-like molecules	Prenol lipids	331.188	M+H	C20H26O4	7.1015	0.0239121	83.6	-	-7.71926	119626-52-7	Diterpenoids	4.7671	4.5155	4.764	3.9109	5.1028	5.0319	4.8379	4.4887	4.6218	4.8171	4.7688	4.7703	4.7727	4.7905	4.7911
pos_3292	3,7-DIMETHOXYFLAVONE	metab_3286	-	-	-	LMPK12111546	pos	-	-	-	-	-	-	283.096	M+H	C17H14O4	5.1835	0.0758323	73.5	-	-0.431222	-	-	5.454	5.239	3.3852	2.621	2.8844	3.1222	3.2799	2.6304	1.9019	3.3779	4.2965	1.923	4.567	4.5283	4.502
pos_5339	(3b,16b,20R)-Pregn-5-ene-3,16,20-triol 3-glucoside	metab_5331	-	-	-	HMDB0041331	pos	-	-	-	-	Lipids and lipid-like molecules	Steroids and steroid derivatives	497.311	M+H	C27H44O8	7.0348	0.0639423	-	58.9	-0.106309	171828-53-8	Steroidal glycosides	4.7463	4.8446	4.9362	4.8589	5.083	5.025	4.89	4.6275	4.9709	5.0062	4.8612	4.839	4.9156	4.8608	4.8824
pos_5348	12-OPDA	metab_5340	map01100;map00592;map01110	Metabolic pathways;alpha-Linolenic acid metabolism;Biosynthesis of secondary metabolites	C01226	HMDB0301804	pos	-	-	Metabolism;Metabolism;Metabolism	Global and overview maps;Lipid metabolism;Global and overview maps	Lipids and lipid-like molecules	Fatty Acyls	293.211	M+H	C18H28O3	7.0123	0.091317	92	-	-0.734768	85551-10-6	Eicosanoids	5.4669	5.3163	5.2334	4.9579	5.499	5.2582	5.097	5.2859	5.0754	5.1595	5.3081	5.4181	5.3388	5.2722	5.2713
pos_5377	Auxin a	metab_5369	-	-	-	HMDB0038483	pos	-	-	-	-	Lipids and lipid-like molecules	Prenol lipids	351.214	M+Na	C18H32O5	6.9022	0.0153648	-	47.7	-0.22778	-	Monoterpenoids	4.9932	5.0015	5.0038	4.9343	5.0104	5.0109	5.0209	5.0337	5.0426	4.9573	5.0264	4.9871	5.0171	5.0075	5.0204
pos_5385	12'-Apo-b-carotene-3,12'-diol	metab_5377	-	-	-	HMDB0036054	pos	-	-	-	-	Lipids and lipid-like molecules	Prenol lipids	391.263	M+Na	C25H36O2	6.8796	0.0758421	-	43.3	6.3454	120021-87-6	Diterpenoids	5.5276	5.3557	5.2472	5.0895	5.2929	5.2172	5.2771	5.4591	5.1067	5.1116	5.2659	5.2614	5.3566	5.2958	5.3069
pos_5422	(3b,16a,20R)-3,16,20,22,25-Pentahydroxy-5-cucurbiten-11-one 3-[glucosyl-(1->6)-glucoside]	metab_5414	-	-	-	HMDB0035345	pos	-	-	-	-	Lipids and lipid-like molecules	Steroids and steroid derivatives	795.447	M+H-2H2O	C42H70O16	6.7244	0.015173	-	66.6	-6.42661	178062-94-7	Steroidal glycosides	4.3521	4.6514	4.2803	4.1703	4.2497	3.9111	4.9623	5.1991	4.5328	4.0449	4.7526	4.7931	4.6103	4.6044	4.5971
pos_3333	Paravallarine	metab_3327	-	-	C10814	-	pos	-	-	-	-	-	-	344.258	M+H	C22H33NO2	5.4954	0.092754	36.7	-	-1.15198	510-31-6	-	4.4384	3.982	4.8295	3.7906	3.5004	3.74	4.6737	4.1169	4.5696	4.0887	4.4015	4.336	4.4474	4.3759	4.3832
pos_5498	Polyoxyethylene 40 monostearate	metab_5490	-	-	-	HMDB0032477	pos	-	-	-	-	Lipids and lipid-like molecules	Fatty Acyls	346.331	M+NH4	C20H40O3	6.5021	0.0191202	-	79.4	-0.359995	9004-99-3	Fatty acid esters	5.2209	4.9576	4.9205	5.2742	5.2961	5.5489	5.0274	4.8761	5.1887	4.9465	5.2685	4.9243	5.1526	5.1549	5.1394
pos_5522	Methyl dihydrojasmonate	metab_5514	-	-	-	HMDB0031740	pos	-	-	-	-	Lipids and lipid-like molecules	Fatty Acyls	209.154	M+H-H2O	C13H22O3	6.3949	0.0534975	-	52.2	-0.335268	24851-98-7	Lineolic acids and derivatives	4.7715	4.7764	4.7832	4.7668	4.7767	4.8124	4.7337	4.7268	4.7962	4.7171	4.743	4.7509	4.7914	4.7551	4.7489
pos_5605	Lucidenolactone	metab_5597	-	-	-	HMDB0030897	pos	-	-	-	-	Lipids and lipid-like molecules	Prenol lipids	474.284	M+NH4	C27H36O6	6.1373	0.101123	-	50.7	-1.48191	-	Triterpenoids	5.3859	5.3393	5.4053	5.4185	5.3908	5.3571	5.2398	5.3156	5.3479	5.3795	5.3281	5.3104	5.349	5.3213	5.2615
pos_5630	MG(0:0/18:4(6Z,9Z,12Z,15Z)/0:0)	metab_5622	-	-	-	HMDB0011541	pos	-	-	-	-	Lipids and lipid-like molecules	Fatty Acyls	351.253	M+H	C21H34O4	6.0737	0.0422771	44.9	-	-1.20014	-	Lineolic acids and derivatives	4.6585	4.8145	4.5421	4.4939	4.5943	4.2429	4.9168	5.0195	4.5959	4.5109	4.8572	4.8163	4.7646	4.7444	4.728
pos_3377	C16 Sphinganine	metab_3371	-	-	C13915	LMSP01040001	pos	-	-	-	-	-	-	274.274	M+H	C16H35NO2	5.774	0.046774	74.1	-	-1.10882	-	-	7.0367	6.8316	6.7793	6.9658	6.9811	7.2218	6.782	6.7046	6.9035	6.8019	7.0024	6.7138	6.9461	6.9118	6.9111
pos_5644	Xi-10-Hydroxyoctadecanoic acid	metab_5636	-	-	-	HMDB0037396	pos	-	-	-	-	Lipids and lipid-like molecules	Fatty Acyls	318.3	M+NH4	C18H36O3	6.0305	0.036619	-	31.6	-0.761918	638-26-6	Fatty acids and conjugates	6.4037	6.263	6.2901	6.3319	6.2786	6.4068	6.2089	6.1484	6.3157	6.2654	6.309	6.2013	6.2372	6.2382	6.2099
pos_5771	6,10,14-Trimethyl-5,9,13-pentadecatrien-2-one	metab_5762	-	-	-	HMDB0034495	pos	-	-	-	-	Lipids and lipid-like molecules	Prenol lipids	326.248	M+ACN+Na	C18H30O	5.6448	0.0544688	-	49.5	8.49511	762-29-8	Diterpenoids	4.0258	3.8779	3.987	3.2386	2.863	2.531	4.466	4.0792	3.5127	3.3949	3.866	3.9099	3.9296	3.8823	3.9059
pos_5891	1(10),11-Eremophiladiene-2,9-dione	metab_5882	-	-	-	HMDB0035412	pos	-	-	-	-	Lipids and lipid-like molecules	Prenol lipids	233.154	M+H	C15H20O2	5.2963	0.0398881	42.3	-	-0.420862	-	Sesquiterpenoids	4.5915	4.5871	4.5403	4.4898	4.5866	4.5122	4.6498	4.7064	4.5249	4.377	4.6162	4.597	4.6339	4.6025	4.6063
pos_3421	Trans-EKODE-(E)-Ib	metab_3415	-	-	-	-	pos	-	-	-	-	-	-	311.222	M+H	C18H30O4	6.0522	0.0365769	59.6	-	-0.200762	-	-	4.2378	4.0684	4.047	3.6211	4.287	4.1532	4.1665	4.1001	3.9468	4.1031	4.3282	4.2953	4.1696	4.1505	4.1382
pos_5897	Canesceol	metab_5888	-	-	-	HMDB0034084	pos	-	-	-	-	Lipids and lipid-like molecules	Steroids and steroid derivatives	551.283	M+H-H2O	C29H44O11	5.2517	0.0463408	-	48.3	-4.29998	82228-15-7	Steroid lactones	4.7629	5.1405	4.8434	5.2409	4.7754	4.9605	5.1105	5.0138	5.3369	4.7942	4.9869	4.8876	4.9479	4.9878	4.9644
pos_5924	Prostaglandin E2 ethanolamide	metab_5915	-	-	-	HMDB0013038	pos	-	-	-	-	Lipids and lipid-like molecules	Fatty Acyls	437.299	M+ACN+H	C22H37NO5	5.1835	0.0508446	-	67.6	-5.80538	-	Eicosanoids	3.2614	2.2405	4.1234	5.2458	3.0288	5.0951	5.2302	4.5677	5.1766	3.0622	3.8929	5.3974	4.9012	4.9454	4.9269
pos_5994	MG(18:0e/0:0/0:0)	metab_5985	-	-	-	HMDB0011143	pos	-	-	-	-	Lipids and lipid-like molecules	Glycerolipids	383.29	M+K	C21H44O3	4.9584	0.0330728	-	32.8	-6.09766	-	Monoradylglycerols	3.7855	3.4387	4.1683	5.1489	3.7528	4.8447	4.9663	4.3244	4.975	3.5441	3.7857	5.2522	4.7367	4.7287	4.7087
pos_5999	(1S,2R,4R)-p-Menth-8-ene-2,10-diol 2-glucoside	metab_5990	-	-	-	HMDB0039055	pos	-	-	-	-	Lipids and lipid-like molecules	Prenol lipids	297.168	M+H-2H2O	C16H28O7	4.9355	0.0540004	-	66.2	-5.75148	402593-53-7	Terpene glycosides	4.0276	4.0688	3.7891	3.6048	4.0359	3.7015	3.9775	4.468	3.6333	3.9575	3.994	4.0435	3.9658	4.0082	3.9711
pos_6005	Pregnanediol-3-glucuronide	metab_5995	map01100;map00040;map00053;map01240	Metabolic pathways;Pentose and glucuronate interconversions;Ascorbate and aldarate metabolism;Biosynthesis of cofactors	C03033	HMDB0010352;LMST05010049;HMDB0010318	pos	-	-	Metabolism;Metabolism;Metabolism;Metabolism	Global and overview maps;Carbohydrate metabolism;Carbohydrate metabolism;Global and overview maps	Lipids and lipid-like molecules	Steroids and steroid derivatives	529.335	M+CH3OH+H	C27H44O8	4.9128	0.0488819	-	46.8	-3.94571	1852-49-9	Steroidal glycosides	5.3869	5.1505	5.4359	5.2023	5.4563	5.33	4.9232	5.0675	5.1299	5.3513	5.3189	5.2089	5.2836	5.2768	5.3161
pos_6020	1-Hexanol	metab_6010	-	-	C00854	HMDB0012971	pos	-	-	-	-	Lipids and lipid-like molecules	Fatty Acyls	246.243	2M+ACN+H	C6H14O	4.8897	0.0134985	-	66	-0.272534	111-27-3	Fatty alcohols	5.2554	5.0343	5.0311	5.232	5.3437	5.6028	5.1364	4.9535	5.2124	5.0135	5.3248	5.0023	5.287	5.2754	5.2824
pos_3514	Crucigasterin 277	metab_3508	-	-	-	LMSP01080036	pos	-	-	-	-	-	-	278.248	M+H	C18H31NO	6.7025	0.0993199	54.9	-	-0.144721	-	-	5.3813	5.3589	5.2741	5.1674	5.0932	5.1637	5.1161	5.3115	5.3261	5.0268	5.3457	5.2169	5.3396	5.2583	5.2786
pos_6040	3,?4-?Dimethyl-?5-?pentyl-2-?furantridecanoic acid	metab_6030	-	-	-	HMDB0061649	pos	-	-	-	-	Lipids and lipid-like molecules	Fatty Acyls	423.284	M+2Na-H	C24H42O3	4.8211	0.134582	-	46.5	-2.77083	57818-43-6	Fatty acids and conjugates	3.0757	2.8749	3.6354	4.6681	3.7283	4.3984	4.6572	3.8221	4.52	3.4986	3.3513	4.9606	4.2096	4.312	4.3186
pos_6048	Lucidenic acid L	metab_6038	-	-	-	HMDB0035975	pos	-	-	-	-	Lipids and lipid-like molecules	Prenol lipids	475.269	M+H	C27H38O7	4.7981	0.0447067	53.1	-	-0.325448	110267-45-3	Triterpenoids	4.9864	5.7028	5.2197	5.7128	5.2473	5.2929	5.808	5.7796	5.6144	5.2491	5.5349	5.5431	5.5714	5.5479	5.5331
pos_6141	Sterol	metab_6131	-	-	C00370	HMDB0060512	pos	-	-	-	-	Lipids and lipid-like molecules	Steroids and steroid derivatives	266.248	M+NH4	C17H28O	4.5268	0.0340119	-	37.8	0.340366	-	Hydroxysteroids	4.3374	3.5786	4.7205	4.4449	3.9589	4.4233	4.2828	4.1643	4.8389	4.5386	4.804	5.1948	4.6191	4.5954	4.5924
pos_6231	1-Arachidonoylglycerophosphoinositol	metab_6221	-	-	-	HMDB0061690	pos	-	-	-	-	Lipids and lipid-like molecules	Glycerophospholipids	585.288	M+H-2H2O	C29H49O12P	4.2573	0.0260947	-	34.9	9.64222	1246430-04-5	Glycerophosphoinositols	5.6442	5.5383	5.4988	5.54	5.4433	5.356	5.6466	5.7047	5.7683	5.3785	5.5309	5.9508	5.6233	5.6283	5.6448
pos_6238	Alpha-curcumene	metab_6228	-	-	C09649	HMDB0061838;HMDB0059878;LMPR0103060015	pos	-	-	-	-	Lipids and lipid-like molecules	Prenol lipids	203.179	M+H	C15H22	4.2573	0.0487887	66.5	-	0.218718	4176-17-4	Sesquiterpenoids	5.0114	4.7844	4.5761	4.9113	4.56	4.6551	4.5209	4.6179	5.1298	4.5516	4.4408	5.2682	4.8654	4.834	4.8257
pos_6248	Alpha-Terpinene	metab_6238	-	-	C09898	HMDB0036995;HMDB0036997;LMPR0102090026	pos	-	-	-	-	Lipids and lipid-like molecules	Prenol lipids	137.133	M+H	C10H16	4.2348	0.0492284	59.7	-	0.287863	99-86-5;99-84-3	Monoterpenoids	4.8225	4.7064	4.5805	4.4215	4.6155	4.5759	4.5296	4.5671	4.5197	4.5416	4.5023	4.5403	4.622	4.5874	4.5838
pos_6249	Beta-Casomorphin (1-6)	metab_6239	-	-	-	HMDB0060168	pos	-	-	-	-	Lipids and lipid-like molecules	Fatty Acyls	715.351	M+H-2H2O	C38H50N6O10	4.2122	0.0514436	-	62.5	8.00682	-	Fatty acyl thioesters	5.1161	5.7377	5.5096	5.6424	5.4624	5.6905	6.025	5.8996	5.7218	5.5153	5.7704	5.8038	5.7524	5.7608	5.7942
pos_6253	8-HETrE	metab_6243	-	-	-	HMDB0060052;LMFA03050030	pos	-	-	-	-	Lipids and lipid-like molecules	Fatty Acyls	345.238	M+Na	C20H34O3	4.2122	0.0274818	-	69.7	-6.11496	-	Eicosanoids	4.8591	4.8689	5.0087	4.981	4.9812	5.0143	4.8042	4.6462	5.0185	4.9487	4.8796	4.8741	4.9061	4.8854	4.8858
pos_6280	4-Hydroxyretinoic acid	metab_6270	map01100	Metabolic pathways	C16677	HMDB0006254;PW_C002690	pos	-	-	Metabolism	Global and overview maps	Lipids and lipid-like molecules	Prenol lipids	334.237	M+NH4	C20H28O3	4.1218	0.0151242	-	56.6	-0.577749	66592-72-1	Retinoids	5.0138	4.6935	4.6673	4.116	4.7241	4.3302	4.6656	4.4799	4.1487	4.1464	4.6111	4.626	4.6262	4.6137	4.6165
pos_3692	PG(O-20:0/0:0)	metab_3685	-	-	-	LMGP04060001	pos	-	-	-	-	-	-	527.373	M+H	C26H55O8P	7.8092	0.0348409	43.6	-	5.21383	-	-	5.3772	5.555	5.3825	5.423	5.3856	5.2658	5.7295	5.6871	5.3478	5.2933	5.5181	5.5974	5.5371	5.5233	5.5068
pos_3726	Ile Val Arg Arg	metab_3719	-	-	-	-	pos	-	-	-	-	-	-	543.368	M+H	C23H46N10O5	7.9641	0.043784	35.1	-	-7.70998	-	-	5.3003	5.6214	5.5722	5.7142	5.5374	5.5126	5.9595	5.7137	5.768	5.5215	5.6797	5.6728	5.6745	5.6447	5.6397
pos_6330	10,11-Dihydro-12R-hydroxy-leukotriene E4	metab_6320	-	-	-	LMFA03020042;HMDB0012501	pos	-	-	-	-	Lipids and lipid-like molecules	Fatty Acyls	475.28	M+NH4	C23H39NO6S	4.0088	0.0678183	-	62.7	-6.91298	-	Eicosanoids	4.251	5.3598	4.3857	4.7902	3.9859	4.1174	5.0137	5.5849	4.3037	4.0703	4.6349	4.8198	5.0131	4.9629	4.9632
pos_6344	Alpha-Camphorene	metab_6334	-	-	-	HMDB0036852	pos	-	-	-	-	Lipids and lipid-like molecules	Prenol lipids	273.258	M+H	C20H32	3.9861	0.0748214	53.8	-	-0.272397	532-87-6	Sesquiterpenoids	4.798	4.6602	4.3862	4.052	4.4397	4.3632	4.3765	4.3974	4.0521	4.2037	4.2726	4.13	4.4408	4.4022	4.3766
pos_6389	(S)-(-)-Perillyl alcohol	metab_6379	map01110;map00903;map00902	Biosynthesis of secondary metabolites;Limonene and pinene degradation;Monoterpenoid biosynthesis	C02452	HMDB0003634	pos	-	-	Metabolism;Metabolism;Metabolism	Global and overview maps;Metabolism of terpenoids and polyketides;Metabolism of terpenoids and polyketides	Lipids and lipid-like molecules	Prenol lipids	135.117	M+H-H2O	C10H16O	3.918	0.0372373	72.8	-	0.412175	536-59-4	Monoterpenoids	5.124	5.0413	4.8409	4.8201	4.9175	4.8838	4.8593	4.9494	4.9427	4.798	4.8259	5.0828	4.9601	4.9322	4.9324
pos_6576	Pseudoionone	metab_6565	-	-	-	HMDB0032498	pos	-	-	-	-	Lipids and lipid-like molecules	Prenol lipids	193.159	M+H	C13H20O	3.5118	0.0660623	47.2	-	0.748688	3548-78-5	Monoterpenoids	5.2457	5.1361	4.9535	4.6504	4.986	4.8184	4.8683	4.9401	4.6607	4.8458	4.8366	4.8617	4.989	4.9428	4.938
pos_6641	2,3-Dinor-6-keto-prostaglandin F1 a	metab_6630	-	-	-	HMDB0002277	pos	-	-	-	-	Lipids and lipid-like molecules	Fatty Acyls	375.238	M+CH3OH+H	C18H30O6	3.3994	0.0259874	-	43.4	0.236648	-	Eicosanoids	5.3113	5.2235	4.829	4.3888	4.8902	4.7739	4.9386	4.9185	4.439	4.6027	4.672	4.5486	4.9086	4.8893	4.8891
pos_6654	6-Hydroxypentadecanedioic acid	metab_6643	-	-	-	HMDB0031885	pos	-	-	-	-	Lipids and lipid-like molecules	Fatty Acyls	289.201	M+H	C15H28O5	3.3767	0.0490494	35.3	-	-0.419341	38076-52-7	Fatty acids and conjugates	3.4088	2.6799	4.8044	3.1427	5.167	4.8465	4.5112	4.5549	5.1606	5.2412	4.6678	4.8551	4.7906	4.7573	4.7517
pos_6684	Abscisic alcohol 11-glucoside	metab_6673	-	-	-	HMDB0039636	pos	-	-	-	-	Lipids and lipid-like molecules	Prenol lipids	435.201	M+Na	C21H32O8	3.3094	0.0422385	-	70.3	5.55812	145153-00-0	Terpene glycosides	4.5672	4.704	5.1431	4.8381	5.1509	4.9966	4.8955	5.0734	5.0269	4.9723	5.0908	5.3184	5.0544	5.0192	5.0288
pos_6685	(1beta,8beta)-1,8-Dihydroxy-3,7(11)-eudesmadien-12,8-olide	metab_6674	-	-	-	HMDB0036125	pos	-	-	-	-	Lipids and lipid-like molecules	Prenol lipids	306.17	M+ACN+H	C15H20O4	3.3094	0.0507885	-	54.3	-0.226161	366494-92-0	Terpene lactones	4.7164	4.4685	5.3351	4.811	4.8229	5.1775	4.939	4.4784	5.0455	4.6439	4.8974	4.9254	4.9429	4.9011	4.9358
pos_6719	3-Hydroxy-beta-ionone	metab_6708	-	-	-	HMDB0036821	pos	-	-	-	-	Lipids and lipid-like molecules	Prenol lipids	209.154	M+H	C13H20O2	3.2429	0.0534802	64.5	-	0.282669	50281-38-4	Sesquiterpenoids	5.7571	5.7323	5.3538	5.0957	5.3823	5.2846	5.4454	5.4682	5.1371	5.2708	5.2688	5.2441	5.4577	5.42	5.4162
pos_6734	(3S,7E,9R)-4,7-Megastigmadiene-3,9-diol 9-[apiosyl-(1->6)-glucoside]	metab_6723	-	-	-	HMDB0029766	pos	-	-	-	-	Lipids and lipid-like molecules	Fatty Acyls	527.247	M+Na	C24H40O11	3.198	0.0383189	-	59.6	0.61398	-	Fatty acyl glycosides	5.5194	5.3715	5.1421	4.9371	5.1156	4.9873	5.3414	5.1027	5.1124	5.1802	5.1475	5.1901	5.2242	5.2463	5.2571
pos_6747	Kiwiionoside	metab_6736	-	-	-	HMDB0038691	pos	-	-	-	-	Lipids and lipid-like molecules	Prenol lipids	429.211	M+Na	C19H34O9	3.1759	0.0564206	-	63.2	4.56887	141897-12-3	Terpene glycosides	5.5296	5.8153	5.467	5.4463	5.6123	5.5803	5.5948	5.743	5.3746	5.4735	5.556	5.5271	5.6522	5.6045	5.6201
pos_4162	3-Hydroxy-2-Methylpyridine	metab_4155	-	-	-	-	pos	-	-	-	-	-	-	110.06	M+H	C6H7NO	14.532	0.0552089	50.2	-	3.13732	-	-	4.9295	4.9316	4.9673	4.9523	4.9733	4.997	4.9496	4.9568	5.0166	4.938	4.9549	4.9753	4.9315	4.9655	4.9784
pos_6752	Glyceryl 5-hydroxydecanoate	metab_6741	-	-	-	HMDB0032297	pos	-	-	-	-	Lipids and lipid-like molecules	Fatty Acyls	285.17	M+Na	C13H26O5	3.1759	0.064151	-	58.2	9.27714	26446-31-1	Fatty alcohols	6.2045	6.7186	6.2106	6.3184	6.282	6.2487	6.441	6.748	6.1145	6.1981	6.4112	6.4014	6.4871	6.438	6.4415
pos_6772	13-Nor-6-eremophilene-8,11-dione	metab_6761	-	-	-	HMDB0037606	pos	-	-	-	-	Lipids and lipid-like molecules	Prenol lipids	262.18	M+ACN+H	C14H20O2	3.1321	0.0520985	-	54.2	0.116175	348119-85-7	Sesquiterpenoids	4.2876	3.6357	5.0356	4.1807	4.5272	4.5863	4.6812	4.2909	4.7374	4.6566	4.7755	4.7882	4.6579	4.6126	4.6375
pos_6920	4-(4-Methyl-3-pentenyl)-3-cyclohexene-1-carboxaldehyde	metab_6908	-	-	-	HMDB0031733	pos	-	-	-	-	Lipids and lipid-like molecules	Prenol lipids	193.159	M+H	C13H20O	2.8887	0.0666086	36.2	-	0.746759	37677-14-8	Monoterpenoids	5.3386	5.3096	4.8725	4.4789	4.9609	4.818	5.1326	5.0624	4.5989	4.699	4.7626	4.7778	5.0263	4.9807	4.974
pos_4432	Beta-Alaninebetaine	metab_4424	-	-	C08263	-	pos	-	-	-	-	-	-	132.102	M+H	C6H13NO2	14.024	0.274666	32.7	-	0.833368	6458-06-06	-	4.4485	4.4234	4.4477	4.4	4.6284	4.7135	4.6477	4.6281	4.6943	4.6184	4.6467	4.6767	4.4255	4.6526	4.6575
pos_7016	Taraxacolide 1-O-b-D-glucopyranoside	metab_7004	-	-	-	HMDB0035610	pos	-	-	-	-	Lipids and lipid-like molecules	Prenol lipids	411.199	M+H-H2O	C21H32O9	2.737	0.0100723	-	44	-5.0679	75911-12-5	Terpene lactones	6.1959	6.1236	6.1104	5.9085	6.1357	6.0883	6.0931	6.0884	5.9821	6.027	5.9618	5.9466	6.0862	6.0938	6.0863
pos_7093	4-Deacetylneosolaniol	metab_7081	map00909	Sesquiterpenoid and triterpenoid biosynthesis	C19748	HMDB0036158	pos	-	-	Metabolism	Metabolism of terpenoids and polyketides	Lipids and lipid-like molecules	Prenol lipids	341.157	M+H	C17H24O7	2.6051	0.029178	35.8	-	-6.71897	74833-39-9	Sesquiterpenoids	5.4213	5.4388	4.8231	4.5205	4.8912	4.875	5.1376	4.9958	4.7929	4.9161	4.9583	4.7776	5.1589	5.1414	5.1344
pos_7178	(E)-4,8-Dimethyl-1,3,7-nonatriene	metab_7165	-	-	-	HMDB0035792	pos	-	-	-	-	Lipids and lipid-like molecules	Prenol lipids	151.148	M+H	C11H18	2.4543	0.0575112	45.5	-	0.269703	19945-61-0	Monoterpenoids	5.0398	5.0023	4.5729	4.2641	4.6444	4.555	4.7933	4.7204	4.3459	4.4783	4.5007	4.4183	4.7301	4.6803	4.7111
pos_7272	Beta-D-Glucopyranosyl-11-hydroxyjasmonic acid	metab_7257	-	-	-	HMDB0039964	pos	-	-	-	-	Lipids and lipid-like molecules	Fatty Acyls	406.207	M+NH4	C18H28O9	2.2802	0.0709122	-	65	-0.522736	-	Fatty acyl glycosides	4.4983	4.5503	4.5859	4.6859	4.4903	4.3669	4.4219	5.0617	5.3657	4.7054	4.5018	5.6724	5.0153	4.9774	4.9548
pos_7307	2-Propyl-2,4-pentadienoic acid	metab_7292	-	-	C16656	PW_C040569;HMDB0060682	pos	-	-	-	-	Lipids and lipid-like molecules	Fatty Acyls	141.091	M+H	C8H12O2	2.2357	0.0332717	55.3	-	0.388115	72010-18-5	Fatty acids and conjugates	4.8596	4.8873	4.4156	4.2499	4.4841	4.4467	4.5431	4.5162	4.3378	4.4327	4.4674	4.373	4.5779	4.5512	4.5554
pos_4601	Isopropyl linoleate	metab_4593	-	-	-	-	pos	-	-	-	-	-	-	323.294	M+H	C21H38O2	9.5086	0.0621119	34.8	-	-0.506342	-	-	5.1745	5.174	5.2158	5.1549	5.1944	5.182	5.1371	5.1041	5.1819	5.0819	5.1201	5.1235	5.179	5.1252	5.1501
pos_7363	Butyl (S)-3-hydroxybutyrate glucoside	metab_7348	-	-	-	HMDB0031694	pos	-	-	-	-	Lipids and lipid-like molecules	Fatty Acyls	305.159	M+H-H2O	C14H26O8	2.1257	0.030374	-	58.3	-0.508284	-	Fatty acyl glycosides	5.2363	5.3481	4.5229	3.9912	4.6515	4.4512	4.8093	4.7041	4.2964	4.5341	4.6391	4.3952	4.8549	4.8357	4.8298
pos_7370	Neoacrimarine F	metab_7355	-	-	-	HMDB0031112	pos	-	-	-	-	Lipids and lipid-like molecules	Glycerolipids	554.143	M+Na	C29H25NO9	2.1042	0.154209	-	43.3	1.02227	195057-36-4	Triradylcglycerols	4.4565	4.5387	4.8533	4.5895	5.0219	4.9437	3.507	3.3825	4.6333	4.9173	4.661	5.08	4.8051	4.6734	4.7267
pos_7373	Genipin	metab_7358	-	-	C09780	HMDB0035830	pos	-	-	-	-	Lipids and lipid-like molecules	Prenol lipids	268.118	M+ACN+H	C11H14O5	2.1042	0.054796	-	55.1	-0.184912	6902-77-8	Monoterpenoids	4.8721	4.8561	4.6662	4.4619	4.764	4.676	4.1113	4.0987	4.3708	4.5343	4.4788	4.2675	4.6102	4.597	4.5635
pos_7548	Ethyladipic acid	metab_7533	-	-	-	LMFA01170104;HMDB0002023	pos	-	-	-	-	Lipids and lipid-like molecules	Fatty Acyls	175.097	M+H	C8H14O4	1.782	0.0593296	35.7	-	0.762594	22935-13-3	Fatty acids and conjugates	4.5571	4.5537	4.1413	3.7744	4.2467	4.1839	4.2754	4.2693	3.9918	4.2746	4.288	3.8732	4.2946	4.2479	4.2539
pos_1949	Dodecanedioic acid	metab_8335	map00592;map01110	alpha-Linolenic acid metabolism;Biosynthesis of secondary metabolites	C16308	HMDB0000933;HMDB0000623;LMFA01170009	pos	-	-	Metabolism;Metabolism	Lipid metabolism;Global and overview maps	Lipids and lipid-like molecules	Fatty Acyls	213.148	M+H-H2O, M+H	C12H22O4	9.9091	0.141409	-	44.4	-0.538398	693-23-2;6402-36-4	Fatty acids and conjugates	4.5914	4.6163	4.6508	4.6561	4.6982	4.7814	4.6576	4.7314	4.7701	4.6428	4.7032	4.7235	4.6371	4.6872	4.7582
pos_7639	Dolichol phosphate	metab_8337	map00510;map01100	N-Glycan biosynthesis;Metabolic pathways	C00110	HMDB0006353;HMDB0005176;LMPR03080015	pos	-	-	Metabolism;Metabolism	Glycan biosynthesis and metabolism;Global and overview maps	Lipids and lipid-like molecules	Prenol lipids	322.212	M+NH4	C10H21O4P.[C5H8]n	1.6581	0.0586967	-	44.1	-5.54739	2067-66-5;34457-14-2	Sesquiterpenoids	3.9401	4.3116	3.9166	4.1905	4.2098	4.3275	3.9291	3.2748	4.2658	3.7445	5.0009	4.1527	4.3583	4.3097	4.3494
pos_6000	Methyl jasmonate	metab_8344	map00592;map01110	alpha-Linolenic acid metabolism;Biosynthesis of secondary metabolites	C11512	HMDB0301800;LMFA02020010;HMDB0036583	pos	-	-	Metabolism;Metabolism	Lipid metabolism;Global and overview maps	Lipids and lipid-like molecules	Fatty Acyls	225.149	M+H	C13H20O3	4.9355	0.0166925	56.3	-	0.353537	1211-29-6;95722-42-2	Lineolic acids and derivatives	4.4001	4.4996	4.1278	4.0707	4.1339	3.977	4.3547	4.8089	3.9291	3.9836	4.2981	4.3519	4.3	4.2856	4.2913
neg_13	Desglucoparillin	metab_8359	-	-	-	HMDB0038382	neg	-	-	-	-	Lipids and lipid-like molecules	Steroids and steroid derivatives	885.482	M-H2O-H, M+FA-H, M+Cl, M-H	C45H74O17	7.4389	0.0943532	-	64.2	-2.74439	11025-83-5	Steroidal glycosides	5.7178	6.1799	6.0131	6.2023	5.9956	6.0539	6.3112	6.3259	6.1255	6.0069	6.1868	6.167	6.086	6.1614	6.1566
pos_4885	2E,7-Octadienal	metab_4877	-	-	-	LMFA06000128	pos	-	-	-	-	-	-	125.096	M+H	C8H12O	8.4223	0.0105163	60.5	-	0.643415	-	-	4.8121	4.7882	4.7924	4.7784	4.8116	4.866	4.7443	4.774	4.8441	4.7035	4.7436	4.7787	4.7912	4.7822	4.7854
neg_14	Smilanippin A	metab_8360	-	-	-	HMDB0041354	neg	-	-	-	-	Lipids and lipid-like molecules	Steroids and steroid derivatives	769.436	M-H, M+FA-H, M+Cl, M-H2O-H	C39H64O12	7.7984	0.0592592	-	38.6	-2.99404	166736-13-6	Steroidal glycosides	6.0326	6.4305	6.3403	6.5457	6.2593	6.3053	6.7684	6.6035	6.5041	6.3604	6.4902	6.5405	6.4667	6.5045	6.5167
pos_4904	N-methylundec-10-enamide	metab_4896	-	-	-	-	pos	-	-	-	-	-	-	198.185	M+H	C12H23NO	8.3577	0.0726839	34.4	-	-0.184523	-	-	5.2427	5.1493	5.1713	5.2205	5.0649	5.2455	5.0575	5.0508	5.2367	4.9834	5.1711	5.1757	5.1916	5.1406	5.1356
neg_52	Corchoionol C 9-glucoside	metab_8398	-	-	-	HMDB0029772	neg	-	-	-	-	Lipids and lipid-like molecules	Fatty Acyls	431.191	M+Cl, M+FA-H, M-H	C19H30O8	2.4508	0.0418378	-	42.7	-2.97917	-	Fatty acyl glycosides	6.8019	6.7844	6.3911	6.1996	6.4119	6.3441	6.5788	6.5217	6.2372	6.359	6.3109	6.2342	6.483	6.5116	6.4784
neg_56	6-(2-Hydroxyethoxy)-6-oxohexanoic acid	metab_8402	-	-	-	HMDB0061681	neg	-	-	-	-	Lipids and lipid-like molecules	Fatty Acyls	189.075	M-H, 2M+Hac-H, M-H2O-H	C8H14O5	2.5623	0.0341645	-	33.4	-7.78466	-	Fatty acids and conjugates	4.1622	4.1605	3.8615	3.7468	3.8816	3.9211	4.0465	3.9898	3.7627	3.8071	3.8649	3.7309	3.9539	3.9679	3.9835
neg_83	6-Epi-7-isocucurbic acid glucoside	metab_8429	-	-	-	HMDB0029782	neg	-	-	-	-	Lipids and lipid-like molecules	Fatty Acyls	373.185	M-H, 2M-H, M+Cl	C18H30O8	3.9166	0.0402864	-	76.5	-3.46008	176486-13-8	Fatty acyl glycosides	5.357	5.2288	5.1212	5.3155	4.9867	4.9776	5.1843	5.5185	5.4156	4.9072	4.9226	5.66	5.2884	5.2641	5.2548
neg_106	Acuminoside	metab_8452	-	-	-	HMDB0029347	neg	-	-	-	-	Lipids and lipid-like molecules	Prenol lipids	447.222	M-H, M+FA-H, M+Cl	C21H36O10	4.3846	0.0705943	-	62.6	-2.85532	120163-17-9	Terpene glycosides	5.5849	5.3268	5.6919	5.4709	6.0089	5.9457	5.4312	5.2068	5.586	5.6812	5.6856	5.7327	5.6418	5.6421	5.694
neg_109	Gingerglycolipid A	metab_8455	-	-	-	LMGL04010019;HMDB0041093	neg	-	-	-	-	Lipids and lipid-like molecules	Glycerolipids	721.363	M-H, M+FA-H, M+Cl	C33H56O14	7.1682	0.0639873	-	92.4	-2.9941	145937-22-0	Glycosylglycerols	6.2616	6.2947	6.2487	6.2941	6.344	6.4067	6.3479	6.2513	6.3145	6.3573	6.3469	6.334	6.2713	6.3225	6.318
neg_402	Methyl 7-epi-12-hydroxyjasmonate glucoside	metab_8748	-	-	-	HMDB0031763	neg	-	-	-	-	Lipids and lipid-like molecules	Fatty Acyls	447.186	M-H2O-H, M+FA-H	C19H30O9	2.1592	0.0681587	-	46.6	-3.65517	142465-56-3	Fatty acyl glycosides	5.3408	5.3021	4.893	4.6465	4.8807	4.884	5.1194	5.0644	4.6524	4.8154	4.842	4.6748	5.042	4.9896	4.9941
neg_405	Perilloside B	metab_8751	-	-	-	HMDB0040465	neg	-	-	-	-	Lipids and lipid-like molecules	Prenol lipids	363.119	M+Cl, M+FA-H	C16H24O7	2.2258	0.023449	-	56.1	-9.05806	-	Terpene glycosides	4.5513	4.4637	3.9939	3.947	3.9678	3.9593	4.5516	4.3943	3.9496	3.9561	4.0599	3.8698	4.244	4.224	4.2308
neg_417	(E)-2-Methyl-2-buten-1-ol O-beta-D-Glucopyranoside	metab_8763	-	-	-	HMDB0033064	neg	-	-	-	-	Lipids and lipid-like molecules	Fatty Acyls	293.123	M-H, M+FA-H	C11H20O6	2.3377	0.0324226	-	34.5	-4.83661	-	Fatty acyl glycosides	4.5158	4.5785	4.3673	4.325	4.3524	4.3269	4.4493	4.5074	4.3321	4.2341	4.3638	4.3212	4.4246	4.4158	4.3969
pos_5167	Stearidonic Acid methyl ester	metab_5159	-	-	-	-	pos	-	-	-	-	-	-	291.232	M+H	C19H30O2	7.5869	0.0358101	56.4	-	-0.335186	-	-	5.2644	5.2269	4.8012	4.236	4.6845	4.1886	4.7568	5.1649	4.2461	4.8171	5.0312	5.1712	4.9566	4.9286	4.9314
pos_5203	Tyr Tyr Met Phe	metab_5195	-	-	-	-	pos	-	-	-	-	-	-	623.251	M+H	C32H38N4O7S	7.4769	0.111748	51.5	-	-4.62944	-	-	5.5181	5.6255	5.4458	4.9543	5.2969	4.9893	5.8776	5.966	5.1298	5.1275	5.4763	5.2719	5.5123	5.4168	5.4546
pos_5218	11alpha-Hemiglutaryloxy-1,25-dihydroxyvitamin D3	metab_5210	-	-	-	LMST03020617	pos	-	-	-	-	-	-	545.384	M+H	C33H52O6	7.4329	0.0809065	56.7	-	0.601159	-	-	5.3394	5.6587	5.4905	5.5609	5.4654	5.3906	5.7633	5.7762	5.3974	5.3493	5.5794	5.6258	5.6466	5.5762	5.6191
neg_443	Cis-3-Hexenyl b-primeveroside	metab_8789	-	-	-	HMDB0031690	neg	-	-	-	-	Lipids and lipid-like molecules	Fatty Acyls	393.175	M-H, M+Na-2H	C17H30O10	2.5178	0.0307515	-	56.3	-3.54563	132278-37-6	Fatty acyl glycosides	5.2341	5.2283	4.6685	4.5916	4.6464	4.6313	4.9078	4.8719	4.7113	4.7271	4.7646	4.7657	4.8982	4.8744	4.8763
neg_476	2-Propylglutaric acid	metab_8822	-	-	C16658	HMDB0060684;PW_C040548	neg	-	-	-	-	Lipids and lipid-like molecules	Fatty Acyls	173.08	M-H2O-H, M-H	C8H14O4	2.7669	0.0366146	-	31.1	-9.68984	32806-62-5	Fatty acids and conjugates	4.6406	4.6731	4.2885	4.0099	4.3051	4.3939	4.35	4.2583	4.1823	4.2784	4.3	4.1187	4.3858	4.3834	4.3568
neg_496	Icariside B8	metab_8842	-	-	-	HMDB0036846	neg	-	-	-	-	Lipids and lipid-like molecules	Prenol lipids	433.206	M-H, M+FA-H	C19H32O8	2.8587	0.0434243	-	39.3	-3.03464	126176-78-1	Terpene glycosides	6.0233	5.9785	5.732	5.508	5.7235	5.6633	5.7738	5.773	5.5484	5.6507	5.5967	5.5513	5.7666	5.747	5.7289
pos_5277	16-Hydroxy hexadecanoic acid	metab_5269	-	-	-	-	pos	-	-	-	-	-	-	336.251	M+ACN+Na	C16H32O3	7.2333	0.158731	-	67.6	-0.278638	-	-	5.2081	5.3999	5.3663	5.395	5.3522	5.656	5.3971	5.3788	6.0117	5.4839	5.5216	5.3957	5.4943	5.6125	5.6263
pos_5290	N,N-dimethyl-Safingol	metab_5282	-	-	-	LMSP01080056	pos	-	-	-	-	-	-	330.337	M+H	C20H43NO2	7.1894	0.100437	80.7	-	-0.430962	-	-	5.4292	5.4492	5.135	5.177	5.2029	5.388	5.0075	5.0315	5.2577	5.0631	5.2633	5.1212	5.4192	5.3388	5.3543
neg_510	(-)-Shinpterocarpin	metab_8855	-	-	-	HMDB0041167	neg	-	-	-	-	Lipids and lipid-like molecules	Fatty Acyls	357.097	M+Na-2H, M+Cl	C20H18O4	2.971	0.0580547	-	41.5	-0.635945	157414-04-5	Fatty acyl thioesters	4.662	4.3195	4.2026	3.9255	4.3788	4.117	4.0965	4.239	3.9074	4.2397	3.8123	4.0502	4.2641	4.217	4.2265
neg_557	Butyl (S)-3-hydroxybutyrate [arabinosyl-(1->6)-glucoside]	metab_8902	-	-	-	HMDB0039214	neg	-	-	-	-	Lipids and lipid-like molecules	Fatty Acyls	491.154	M-H2O-H, M+K-2H	C19H34O12	3.2654	0.0381303	-	60.5	-2.482	-	Fatty acyl glycosides	4.8408	4.9787	3.7513	3.9156	3.7351	3.9571	4.4111	4.5682	3.881	3.7013	4.0234	3.9789	4.3535	4.3538	4.3246
neg_617	3-Hydroxy-p-mentha-1,8-dien-7-al	metab_8962	-	-	-	HMDB0041584	neg	-	-	-	-	Lipids and lipid-like molecules	Prenol lipids	211.096	M-H, M+FA-H	C10H14O2	3.6707	0.0212778	-	76.4	-9.83887	182937-26-4	Monoterpenoids	2.8794	2.8069	3.396	2.9286	3.5489	3.9831	2.9522	2.7493	3.4026	3.3059	3.1316	2.9531	3.034	3.0458	3.0523
neg_646	(1S,2S,4R,8R)-p-Menthane-1,2,8,9-tetrol	metab_8991	-	-	-	HMDB0039974	neg	-	-	-	-	Lipids and lipid-like molecules	Prenol lipids	203.127	M-H2O-H, M-H	C10H20O4	3.8706	0.00374119	-	37.8	-7.39277	402593-46-8	Monoterpenoids	4.4993	4.5201	4.4002	4.2903	4.4506	4.4694	4.4738	4.4758	4.3774	4.328	4.4323	4.3137	4.4488	4.4503	4.4471
neg_744	Cibaric acid	metab_9089	-	-	-	LMFA02000289;HMDB0038580	neg	-	-	-	-	Lipids and lipid-like molecules	Fatty Acyls	323.185	M-H2O-H, M-H	C18H28O5	4.7233	0.0352318	-	63.3	-3.13036	130523-93-2	Lineolic acids and derivatives	3.9423	4.1321	3.6427	3.4831	3.5101	3.4974	4.1282	4.1749	3.4717	3.1115	3.6255	3.6698	3.8607	3.8619	3.8875
neg_754	(4R,5S,7R,11x)-11,12-Dihydroxy-1(10)-spirovetiven-2-one 12-glucoside	metab_9099	-	-	-	HMDB0030895	neg	-	-	-	-	Lipids and lipid-like molecules	Prenol lipids	459.222	M-H2O-H, M+FA-H	C21H34O8	4.9975	0.0418653	-	40.7	-9.13636	62574-29-2	Terpene glycosides	4.5869	4.6678	4.5948	5.4394	4.6825	4.7802	4.4746	4.8554	5.2954	4.61	4.8497	5.5675	5.1663	5.1741	5.2007
neg_767	Traumatic Acid	metab_9112	map00592;map01110	alpha-Linolenic acid metabolism;Biosynthesis of secondary metabolites	C16308	LMFA01170002;HMDB0000933	neg	-	-	Metabolism;Metabolism	Lipid metabolism;Global and overview maps	Lipids and lipid-like molecules	Fatty Acyls	227.128	M-H, M+Na-2H	C12H20O4	5.149	0.0145687	84.3	-	-5.83572	6402-36-4	Fatty acids and conjugates	4.6621	4.3521	4.6879	4.2578	4.9759	4.8768	4.6739	4.9595	4.8826	5.0975	5.086	4.9831	4.8942	4.8822	4.8849
neg_783	Dihydrojasmonic acid	metab_9128	-	-	-	HMDB0033601	neg	-	-	-	-	Lipids and lipid-like molecules	Fatty Acyls	211.132	M-H, M+Na-2H	C12H20O3	5.3456	0.0313306	-	65.5	-6.97684	98674-52-3	Lineolic acids and derivatives	5.5317	5.1506	5.3344	4.9215	5.6862	5.5069	5.0714	5.1473	5.0742	5.1	5.3318	5.375	5.3447	5.3195	5.3237
neg_821	(S)-Nerolidol 3-O-[a-L-rhamnopyranosyl-(1->2)-b-D-glucopyranoside]	metab_9166	-	-	-	HMDB0040844	neg	-	-	-	-	Lipids and lipid-like molecules	Fatty Acyls	529.3	M-H, M+FA-H	C27H46O10	6.0742	0.0179965	-	47.8	-3.34939	130466-30-7	Fatty acyl glycosides	4.4384	4.5494	4.3261	4.1832	4.2874	3.9007	4.7501	4.8107	4.2173	4.3397	4.6729	4.6867	4.5345	4.548	4.5482
neg_911	Tuberoside E	metab_9256	-	-	-	HMDB0034305	neg	-	-	-	-	Lipids and lipid-like molecules	Steroids and steroid derivatives	901.476	M-H, M+Cl	C45H74O18	7.5325	0.0741262	-	45.5	-4.2989	234771-07-4	Steroidal glycosides	4.5544	4.98	5.0663	5.4763	5.1369	5.3602	5.2328	5.1517	5.6267	5.2006	5.1046	5.1233	5.0308	5.0925	5.0812
pos_5501	5-cis-15(R)-Iloprost	metab_5493	-	-	-	-	pos	-	-	-	-	-	-	343.227	M+H-H2O	C22H32O4	6.4804	0.041229	40.8	-	-0.373713	-	-	5.2176	5.2859	5.3225	5.3945	5.2924	5.2919	5.4903	5.4978	5.4283	5.1792	5.4022	5.4129	5.3993	5.3789	5.3637
neg_923	Graecunin G	metab_9268	-	-	-	HMDB0039514	neg	-	-	-	-	Lipids and lipid-like molecules	Steroids and steroid derivatives	929.473	M+Cl, M+FA-H	C45H72O17	7.6639	0.0417646	-	67.1	-2.47885	74350-31-5	Steroidal glycosides	4.7481	5.2922	5.3449	5.5771	5.2523	5.4276	5.5874	5.3632	5.6543	5.4099	5.502	5.4133	5.3644	5.3934	5.3984
neg_1024	1,2-Di-(9Z,12Z,15Z-octadecatrienoyl)-3-(Galactosyl-alpha-1-6-Galactosyl-beta-1)-glycerol	metab_9369	-	-	-	HMDB0011127	neg	-	-	-	-	Lipids and lipid-like molecules	Glycerolipids	981.576	M-H, M+FA-H	C51H84O15	9.4424	0.0288173	-	48.5	-2.968	-	Glycosylglycerols	5.8938	5.8397	5.9336	6.0213	5.9407	5.9995	6.0681	5.823	6.0605	6.0829	5.9735	5.9379	5.9083	5.8888	5.9124
neg_1068	(1alpha,2alpha,4betaH,6alpha,8R)-p-Menthane-2,6,8,9-tetrol	metab_9413	-	-	-	HMDB0039053	neg	-	-	-	-	Lipids and lipid-like molecules	Prenol lipids	203.127	M-H2O-H, M-H	C10H20O4	4.1012	0.0359545	-	35.7	-7.41018	402593-44-6	Monoterpenoids	4.1531	4.1886	4.0837	3.9917	4.1631	4.168	4.0703	4.129	4.0458	3.9904	4.1528	3.9893	4.129	4.1287	4.1015
pos_5562	Podecdysone B	metab_5554	-	-	C08832	-	pos	-	-	-	-	-	-	463.305	M+H	C27H42O6	6.3089	0.0530504	43.5	-	-0.461026	22612-27-7	-	5.5256	5.1778	5.4813	5.2371	5.8221	5.7538	5.0573	5.1559	5.1768	5.2913	5.4029	5.4564	5.4522	5.4297	5.4061
neg_1295	Aucubin	metab_9639	-	-	C09771	LMPR0102070006;HMDB0036562	neg	-	-	-	-	Lipids and lipid-like molecules	Prenol lipids	367.102	M-H2O-H, M+Na-2H	C15H22O9	2.4954	0.0154092	-	78.9	-3.20603	479-98-1	Terpene glycosides	6.043	6.0315	6.1529	5.9522	6.1588	6.185	5.6154	5.7764	5.9698	6.2331	6.1351	6.0017	6.0563	6.0505	6.0429
neg_1311	1-Octen-3-yl primeveroside	metab_9655	-	-	-	HMDB0032960;LMFA13010064	neg	-	-	-	-	Lipids and lipid-like molecules	Fatty Acyls	421.207	M-H2O-H, M-H	C19H34O10	2.3151	0.035185	-	35	-2.66461	209863-01-4	Fatty acyl glycosides	5.3128	5.3012	4.8166	4.5142	4.8622	4.8418	5.1471	5.0652	4.7356	4.8439	5.0034	4.6586	5.0182	4.9882	4.9985
neg_1316	2-Isopropylmalic acid	metab_9660	map01100;map01110;map00290;map01210;map00620;map01230	Metabolic pathways;Biosynthesis of secondary metabolites;Valine, leucine and isoleucine biosynthesis;2-Oxocarboxylic acid metabolism;Pyruvate metabolism;Biosynthesis of amino acids	C02504	HMDB0000402	neg	-	-	Metabolism;Metabolism;Metabolism;Metabolism;Metabolism;Metabolism	Global and overview maps;Global and overview maps;Amino acid metabolism;Global and overview maps;Carbohydrate metabolism;Global and overview maps	Lipids and lipid-like molecules	Fatty Acyls	175.06	M-H2O-H, M-H	C7H12O5	2.3151	0.052972	75.9	-	-9.54515	49601-06-1	Fatty acids and conjugates	5.0538	4.1464	4.7215	3.8559	4.3392	3.2354	5.1229	5.0836	4.6871	4.1463	4.8097	5.0118	4.8209	4.7787	4.7853
pos_5637	PGE3 1,15-lactone	metab_5629	-	-	-	LMFA03010199	pos	-	-	-	-	-	-	333.203	M+H	C20H28O4	6.0522	0.123263	54.3	-	-7.94608	-	-	5.0124	4.8984	4.8149	4.3594	5.1081	4.8422	4.9746	5.0506	4.6371	4.8364	5.0617	5.0677	4.8796	4.9763	4.976
pos_5638	3-Deoxyestradiol	metab_5630	-	-	C14239	-	pos	-	-	-	-	-	-	257.19	M+H	C18H24O	6.0522	0.0654659	37.6	-	-0.627383	2529-64-8	-	4.3726	4.4349	4.5744	4.5561	4.4953	4.3706	4.6842	4.7145	4.66	4.4058	4.7226	4.694	4.6108	4.581	4.554
neg_1969	2-Hydroxyvaleric acid	metab_10312	-	-	-	HMDB0001863	neg	-	-	-	-	Lipids and lipid-like molecules	Fatty Acyls	139.038	M+Na-2H	C5H10O3	1.6679	0.00895425	-	57.7	5.73616	617-31-2	Fatty acids and conjugates	4.4645	4.4178	4.263	4.1943	4.2581	4.2486	4.2382	4.3087	4.1524	4.1688	4.1675	4.2061	4.2684	4.2712	4.2635
pos_5660	2',3',4',6'-Tetramethoxychalcone	metab_5652	-	-	-	LMPK12120341	pos	-	-	-	-	-	-	329.138	M+H	C19H20O5	5.9871	0.110856	37.4	-	-0.628812	-	-	4.8285	4.9381	3.1182	2.4663	2.9665	2.872	3.1462	2.8544	2.9594	3.3	3.7477	2.5542	4.2058	4.1095	4.1563
pos_5720	Ecklonialactone A	metab_5711	-	-	-	-	pos	-	-	-	-	-	-	291.195	M+H	C18H26O3	5.8163	0.0832954	68	-	-1.06034	-	-	4.9703	4.8754	4.6018	4.2689	4.7175	4.3923	4.8009	5.0003	4.4075	4.523	4.8191	4.8727	4.7942	4.77	4.7221
neg_2120	1-(3-Methyl-2-butenoyl)-6-apiosylglucose	metab_10462	-	-	-	HMDB0039952	neg	-	-	-	-	Lipids and lipid-like molecules	Fatty Acyls	415.123	M+Na-2H	C16H26O11	2.004	0.0277904	-	77.5	3.15578	467242-32-6	Fatty acyl glycosides	4.5768	4.6291	4.7301	4.7126	4.4065	4.7708	4.4969	4.3339	4.9513	4.8955	4.8795	4.3656	4.6492	4.6461	4.6267
neg_2356	(R)-8-Acetoxycarvotanacetone	metab_10697	-	-	-	HMDB0037104	neg	-	-	-	-	Lipids and lipid-like molecules	Prenol lipids	231.101	M+Na-2H	C12H18O3	2.6077	0.0277936	-	64.4	5.29647	56691-69-1	Monoterpenoids	3.8331	3.9509	3.6928	4.1806	3.7317	3.5883	3.2678	3.5384	3.5431	3.1354	3.4272	4.1329	3.7915	3.7776	3.7675
neg_2590	Deoxyloganic acid	metab_10931	-	-	C11647	HMDB0037028	neg	-	-	-	-	Lipids and lipid-like molecules	Prenol lipids	359.134	M-H	C16H24O9	3.129	0.0566166	-	76.2	-2.89845	92842-56-3	Terpene glycosides	4.6199	4.6905	4.1608	4.1638	4.1156	4.1915	4.2793	4.3539	4.0293	4.0247	4.1774	3.8831	4.2687	4.3022	4.2549
pos_5807	5,7,8-Trimethoxyflavanone	metab_5798	-	-	-	LMPK12140662	pos	-	-	-	-	-	-	315.122	M+H	C18H18O5	5.5399	0.0595141	34.6	-	-1.04723	-	-	5.2276	5.4962	2.432	1.8562	1.9323	1.9452	1.9512	2.2457	1.8994	2.4784	3.942	2.0887	4.6048	4.5843	4.5531
neg_2714	Stachyoside A	metab_11055	-	-	-	HMDB0039092	neg	-	-	-	-	Lipids and lipid-like molecules	Prenol lipids	563.139	M+K-2H	C21H34O15	3.3567	0.0227188	-	69.8	0.959496	131862-10-7	Terpene glycosides	6.0732	6.2817	6.3729	6.2458	6.4437	6.1834	6.1597	6.1757	6.3125	6.4746	6.2205	6.5709	6.3049	6.3004	6.3192
pos_5848	Pro His Ile Leu	metab_5839	-	-	-	-	pos	-	-	-	-	-	-	479.301	M+H	C23H38N6O5	5.4061	0.0821596	45.9	-	6.07379	-	-	5.1689	5.1924	5.4425	5.2013	5.7374	5.6662	5.3679	5.2772	5.2195	5.4044	5.4593	5.5715	5.5123	5.4563	5.4481
neg_2718	9-Oxo-nonanoic acid	metab_11059	map00592;map01110	alpha-Linolenic acid metabolism;Biosynthesis of secondary metabolites	C16322	LMFA01060160;HMDB0094711	neg	-	-	Metabolism;Metabolism	Lipid metabolism;Global and overview maps	Lipids and lipid-like molecules	Fatty Acyls	217.107	M+FA-H	C9H16O3	3.3793	0.0669259	-	86.9	-8.17979	-	Fatty acids and conjugates	3.6188	4.1014	3.4022	3.4098	3.2776	3.383	3.5029	3.6254	3.5357	3.3601	3.5102	3.3899	3.4107	3.4165	3.4628
neg_2755	3-Methyl-3-butenyl apiosyl-(1->6)-glucoside	metab_11096	-	-	-	HMDB0031954	neg	-	-	-	-	Lipids and lipid-like molecules	Fatty Acyls	361.149	M-H2O-H	C16H28O10	3.4719	0.0829632	-	50.8	-2.57749	198832-72-3	Fatty acyl glycosides	4.4043	4.5308	4.0941	3.9427	4.0679	4.0395	4.3425	4.3665	3.8689	3.9878	4.2435	4.0695	4.1853	4.2322	4.2572
neg_2891	6-Hydroxy-2-bornanone glucoside	metab_11232	-	-	-	HMDB0034558	neg	-	-	-	-	Lipids and lipid-like molecules	Prenol lipids	375.165	M+FA-H	C16H26O7	3.7556	0.0175305	-	55	-3.55624	155551-16-9	Terpene glycosides	4.1056	4.0573	3.9977	3.578	4.0185	3.8453	4.0872	4.0921	3.6902	3.9623	4.0178	3.9967	3.9895	3.9743	3.9829
neg_2928	Undecanoic acid	metab_11269	-	-	C17715	HMDB0000947;LMFA01010011	neg	-	-	-	-	Lipids and lipid-like molecules	Fatty Acyls	231.159	M+FA-H	C11H22O2	3.8706	0.0338134	-	35.1	-6.86406	112-37-8	Fatty acids and conjugates	3.8143	3.089	4.5257	2.3295	4.8261	4.6997	4.2972	4.6128	4.9094	5.1825	4.6983	4.6885	4.6709	4.6476	4.6442
neg_2978	Cinncassiol C1 19-glucoside	metab_11319	-	-	-	HMDB0035167	neg	-	-	-	-	Lipids and lipid-like molecules	Prenol lipids	563.211	M+Na-2H	C26H38O12	4.0089	0.0393694	-	34.2	0.779745	-	Terpene glycosides	4.7669	5.4189	4.7966	5.1625	4.6245	4.4546	5.2897	5.9148	5.1198	4.6461	5.5166	5.0501	5.2634	5.2743	5.2968
neg_3066	2-trans,4-cis-Decadienoylcarnitine	metab_11407	-	-	-	HMDB0013325	neg	-	-	-	-	Lipids and lipid-like molecules	Fatty Acyls	356.207	M+FA-H	C17H29NO4	4.3052	0.061975	-	34.9	-3.45599	128305-29-3	Fatty acid esters	3.5102	3.3306	3.6896	3.4156	3.7714	3.6851	3.2156	3.575	3.827	3.8845	4.0375	3.6187	3.7122	3.7328	3.7652
pos_5926	4-Ethyl-7-hydroxy-3-(p-methoxyphenyl)coumarin	metab_5917	-	-	C14720	-	pos	-	-	-	-	-	-	297.112	M+H	C18H16O4	5.1835	0.0631181	38.2	-	-0.740514	5219-17-0	-	5.8263	6.2893	4.0259	3.0189	3.5729	3.3812	3.6814	3.2488	1.844	3.8072	4.889	2.6034	5.3606	5.3301	5.3061
neg_3293	Canavalioside	metab_11634	-	-	-	HMDB0036317	neg	-	-	-	-	Lipids and lipid-like molecules	Prenol lipids	591.265	M+FA-H	C26H42O12	4.9673	0.0243189	-	91.6	-1.8397	316141-31-8	Terpene glycosides	4.3467	4.4924	3.8191	4.1614	3.8615	3.9055	4.3219	4.5802	4.1252	3.5279	4.2415	4.69	4.3062	4.3272	4.3185
neg_3379	9,10,13-TriHOME	metab_11720	map00591	Linoleic acid metabolism	C14835	HMDB0004710	neg	-	-	Metabolism	Lipid metabolism	Lipids and lipid-like molecules	Fatty Acyls	329.232	M-H	C18H34O5	5.3137	0.0357268	-	71.3	-3.67372	29907-57-1	Fatty acids and conjugates	4.2261	4.1447	4.1519	4.4326	3.9737	3.9732	4.0434	4.3162	4.3471	3.997	4.2023	4.0511	4.193	4.1632	4.1712
neg_3533	(10betaH,11xi)-11-Hydroxy-13-nor-6-eremophilen-8-one	metab_11874	-	-	-	HMDB0037605	neg	-	-	-	-	Lipids and lipid-like molecules	Prenol lipids	221.153	M-H	C14H22O2	6.1445	0.0315517	-	34.1	-6.43446	348615-40-7	Sesquiterpenoids	3.4758	3.3717	3.637	3.6763	3.5267	3.4408	3.5622	3.5989	3.6224	3.6639	3.6983	3.5501	3.5961	3.57	3.5765
neg_3534	Furanofukinin	metab_11875	-	-	-	HMDB0036640	neg	-	-	-	-	Lipids and lipid-like molecules	Prenol lipids	293.175	M+FA-H	C16H24O2	6.1445	0.0444681	-	78.7	-4.16357	34335-93-8	Sesquiterpenoids	4.2866	4.1983	4.4433	4.4757	4.2897	4.2677	4.3521	4.3801	4.4097	4.4582	4.4717	4.3131	4.3903	4.3516	4.3713
neg_3638	13(S)-HpODE	metab_11979	map01100;map00591	Metabolic pathways;Linoleic acid metabolism	C04717	HMDB0003871	neg	-	-	Metabolism;Metabolism	Global and overview maps;Lipid metabolism	Lipids and lipid-like molecules	Fatty Acyls	311.222	M-H	C18H32O4	6.6719	0.0252625	64.4	-	-3.69642	33964-75-9	Lineolic acids and derivatives	4.7677	4.7023	4.7598	4.6294	4.9437	4.9291	4.6967	4.8593	4.8143	4.8083	4.9326	4.9005	4.8316	4.8516	4.8498
neg_3762	9(S)-HOTrE	metab_12103	map00592	alpha-Linolenic acid metabolism	C16326	HMDB0247705	neg	-	-	Metabolism	Lipid metabolism	Lipids and lipid-like molecules	Fatty Acyls	293.211	M-H	C18H30O3	7.2884	0.09174	72.7	-	-3.41129	-	Lineolic acids and derivatives	5.372	5.3085	5.1016	5.0161	5.1815	4.9327	5.0946	5.3031	5.0317	5.065	5.3217	5.2974	5.1233	5.1992	5.1877
neg_3923	PE(16:0/0:0)	metab_12264	-	-	-	HMDB0011503;LMGP02050002	neg	-	-	-	-	Lipids and lipid-like molecules	Glycerophospholipids	452.277	M-H	C21H44NO7P	8.0045	0.0817383	93.2	-	-3.39792	53862-35-4	Glycerophosphoethanolamines	4.1271	3.5636	4.6152	4.3186	4.652	4.7078	3.6872	4.0133	4.6438	4.9093	4.7143	4.5236	4.4623	4.4712	4.5265
neg_3943	NORETHINDRONE ACETATE	metab_12284	-	-	C08152	HMDB0255731	neg	-	-	-	-	Lipids and lipid-like molecules	Steroids and steroid derivatives	339.199	M-H	C22H28O3	8.1209	0.0912397	36	-	5.71484	51-98-9	Steroid esters	5.6745	5.7197	5.776	5.8547	5.6888	5.7601	5.5711	5.603	5.8368	5.7334	5.684	5.6877	5.6974	5.7539	5.7758
neg_4058	Ganoderic acid F	metab_12399	-	-	-	HMDB0035988	neg	-	-	-	-	Lipids and lipid-like molecules	Prenol lipids	591.259	M+Na-2H	C32H42O9	8.664	0.0317128	-	81.6	3.3459	98665-15-7	Triterpenoids	5.7903	5.6916	5.6168	5.3057	5.4648	5.0196	5.3152	5.8273	5.0883	5.4864	5.6921	5.6521	5.664	5.6642	5.64
neg_4100	Cryptocapsone	metab_12441	-	-	-	HMDB0040657	neg	-	-	-	-	Lipids and lipid-like molecules	Prenol lipids	611.414	M+FA-H	C40H54O2	8.9094	0.0501492	-	43.1	6.69677	89195-47-1	Tetraterpenoids	3.9871	4.6845	4.1037	4.4856	3.9535	3.9286	4.7917	4.9189	4.2002	4.115	4.1567	4.2884	4.3982	4.396	4.4343
neg_5097	Propylene glycol stearate	metab_13438	-	-	-	HMDB0029764;LMFA07011008	neg	-	-	-	-	Lipids and lipid-like molecules	Fatty Acyls	341.305	M-H	C21H42O3	9.3985	0.0558677	-	69.7	-4.22602	1323-39-3	Fatty acid esters	1.8999	1.7227	1.6627	1.6256	1.6434	1.6595	1.843	2.1105	1.6861	1.6493	2.1268	1.6622	3.7982	3.7721	3.8207
neg_5138	Manglupenone	metab_13479	-	-	-	HMDB0030395	neg	-	-	-	-	Lipids and lipid-like molecules	Prenol lipids	473.281	M+K-2H	C30H44O2	9.1114	0.0287795	-	70.9	-4.63543	152369-65-8	Triterpenoids	5.0766	5.0499	5.088	5.149	5.0777	5.1204	5.0536	5.0246	5.1767	5.095	5.1116	5.1277	5.1541	5.1665	5.1791
pos_6054	20alpha-Dihydroprogesterone glucuronide	metab_6044	-	-	-	-	pos	-	-	-	-	-	-	493.28	M+H	C27H40O8	4.7756	0.054498	48.5	-	-0.0175526	-	-	5.0188	5.7583	5.3673	5.8748	5.4274	5.4436	5.9108	5.758	5.7753	5.4162	5.6712	5.6709	5.6949	5.655	5.6542
neg_5198	Stearaldehyde	metab_13539	-	-	C01838	LMFA06000098;HMDB0002384	neg	-	-	-	-	Lipids and lipid-like molecules	Fatty Acyls	313.274	M+FA-H	C18H36O	8.801	0.0882098	-	46	-4.45482	638-66-4	Fatty aldehydes	3.0061	2.9056	1.5516	2.9408	2.0998	1.5887	2.5584	3.0352	3.3539	2.5968	3.4154	2.379	4.4626	4.5395	4.5046
neg_5249	Cholic acid glucuronide	metab_13590	-	-	-	LMST05010044;HMDB0002577	neg	-	-	-	-	Lipids and lipid-like molecules	Steroids and steroid derivatives	621.27	M+K-2H	C30H48O11	8.631	0.062183	-	65.9	2.41484	76060-22-5	Steroidal glycosides	4.3502	4.7221	4.9783	4.6582	4.3449	4.2188	5.3929	4.5627	4.5623	4.8473	5.1844	4.8594	4.8839	4.9226	4.9367
pos_6074	(-)-Fusicoplagin A	metab_6064	-	-	-	LMPR0104350001	pos	-	-	-	-	-	-	439.269	M+H	C24H38O7	4.73	0.0579278	34.5	-	0.293167	-	-	4.7352	5.4593	5.0756	5.5106	4.984	4.9676	5.5808	5.647	5.3821	5.0335	5.3187	5.4413	5.3829	5.3335	5.3516
pos_6120	6-hydroxy-4-Undecanolide	metab_6110	-	-	-	LMFA07040031	pos	-	-	-	-	-	-	201.149	M+H	C11H20O3	4.5937	0.0775893	42.6	-	0.131339	-	-	4.3441	4.2166	4.0663	3.7401	4.1338	4.0908	4.0716	4.0858	3.9758	4.0423	4.1243	3.8572	4.1188	4.0725	4.0543
neg_5251	Neuromedin N (1-4)	metab_13592	-	-	-	HMDB0013021	neg	-	-	-	-	Lipids and lipid-like molecules	Fatty Acyls	485.281	M-H2O-H	C26H40N4O6	8.631	0.00091777	-	57.3	7.50598	-	Fatty acyl thioesters	5.6356	5.443	5.5787	5.6738	5.5535	5.6416	5.4837	5.4361	5.7173	5.5489	5.5746	5.6262	5.7139	5.7132	5.7133
neg_5284	2-hydroxyhexadecanoic acid	metab_13625	-	-	-	HMDB0031057	neg	-	-	-	-	Lipids and lipid-like molecules	Fatty Acyls	271.227	M-H	C16H32O3	8.5202	0.0228416	70.9	-	-3.90175	16452-52-1	Fatty acids and conjugates	4.0793	4.0875	4.1252	4.2369	4.0452	4.1573	4.0822	3.9886	4.1608	4.0726	4.458	4.1191	4.1818	4.2015	4.1901
neg_5441	LysoPC(18:1(9Z))	metab_13782	-	-	-	HMDB0061701;HMDB0002815	neg	-	-	-	-	Lipids and lipid-like molecules	Glycerophospholipids	566.344	M+FA-H	C26H52NO7P	8.0403	0.0671075	-	69	-3.60965	19420-56-5;22248-65-3	Glycerophosphocholines	4.4986	4.4325	4.8668	4.6409	5.0495	4.9868	4.3889	4.6644	4.9365	5.0792	4.7896	4.8392	4.7683	4.8212	4.8184
neg_5483	Coroloside	metab_13824	-	-	-	HMDB0033703	neg	-	-	-	-	Lipids and lipid-like molecules	Glycerolipids	703.312	M+K-2H	C35H54O12	7.881	0.0363354	-	43.6	2.40578	57361-71-4	Triradylcglycerols	5.0815	4.995	2.6679	2.6427	2.6888	2.297	4.2813	5.4917	1.8037	2.0243	4.0559	4.2439	4.4604	4.4899	4.466
neg_5563	LysoPA(0:0/18:1(9Z))	metab_13904	-	-	-	HMDB0007851	neg	-	-	-	-	Lipids and lipid-like molecules	Glycerophospholipids	481.255	M+FA-H	C21H41O7P	7.6352	0.066063	-	52.5	-3.8854	-	Glycerophosphates	5.8457	5.7884	6.054	5.94	6.1392	6.195	5.7084	5.995	6.0034	5.9525	6.1561	6.0975	5.9584	6.0028	6.0135
pos_6188	5-METHYL-7-METHOXYISOFLAVONE	metab_6178	-	-	-	-	pos	-	-	-	-	-	-	267.102	M+H	C17H14O3	4.3923	0.0615668	48.3	-	-0.185048	-	-	5.6342	5.315	3.618	3.0058	3.3534	3.5502	3.711	3.1528	3.0456	3.6875	4.5978	3.117	4.7497	4.6962	4.7281
pos_6201	(5R,8R)-8-(but-3-yn-1-yl)-5-pentyl-1,2,3,5,8,8a-hexahydroindolizine	metab_6191	-	-	-	-	pos	-	-	-	-	-	-	246.222	M+H	C17H27N	4.3471	0.0412317	33.4	-	-0.368983	-	-	5.6676	5.0003	5.7292	5.3426	5.2782	5.7225	5.7264	5.4876	5.6178	5.2734	5.6244	5.9137	5.6266	5.5908	5.6077
neg_5744	13-Hydroxy-9-methoxy-10-oxo-11-octadecenoic acid	metab_14084	-	-	-	HMDB0040901	neg	-	-	-	-	Lipids and lipid-like molecules	Fatty Acyls	323.222	M-H2O-H	C19H34O5	7.0048	0.086815	-	64.7	-3.43464	150147-08-3	Lineolic acids and derivatives	4.3041	3.923	4.0917	3.7201	4.4329	4.2497	3.7591	3.7802	3.7465	4.0473	4.114	4.2929	4.0645	4.1375	4.1228
neg_5879	Corchorifatty acid D	metab_14219	-	-	-	HMDB0033243	neg	-	-	-	-	Lipids and lipid-like molecules	Fatty Acyls	307.19	M-H	C18H28O4	6.4018	0.0137637	-	77.6	-3.68013	-	Lineolic acids and derivatives	4.9555	4.8905	4.9742	4.5659	5.0799	5.0577	5.0942	4.8843	4.9062	4.9947	5.045	4.9896	4.9635	4.9672	4.9555
neg_5886	Capsianoside I	metab_14226	-	-	-	HMDB0002318	neg	-	-	-	-	Lipids and lipid-like molecules	Fatty Acyls	697.285	M+K-2H	C32H52O14	6.3652	0.15617	-	77	1.27017	121924-04-7	Fatty acyl glycosides	2.8688	2.4471	4.5966	4.4119	4.3522	4.8232	3.4517	2.8152	4.9349	4.959	4.094	3.5323	4.3694	4.2962	4.2344
neg_6037	LysoPA(8:0/0:0)	metab_14377	-	-	-	HMDB0114740	neg	-	-	-	-	Lipids and lipid-like molecules	Glycerophospholipids	297.112	M-H	C11H23O7P	5.835	0.0666516	-	38.4	4.6589	-	Glycerophosphates	4.4186	3.7611	3.1241	3.1094	2.9537	3.0702	3.0737	3.098	3.1772	3.0685	3.0603	3.1443	3.4763	3.5123	3.5341
neg_6062	Sterebin D	metab_14402	-	-	-	HMDB0036832	neg	-	-	-	-	Lipids and lipid-like molecules	Prenol lipids	339.216	M+FA-H	C18H30O3	5.7401	0.056918	-	39.9	-4.70898	-	Sesquiterpenoids	3.9864	3.7231	3.2686	2.8299	3.3042	2.7008	3.7077	3.8133	2.9596	2.9675	3.7167	3.7477	3.5726	3.5764	3.5311
neg_6091	Monic acid	metab_14431	-	-	-	HMDB0061154	neg	-	-	-	-	Lipids and lipid-like molecules	Fatty Acyls	323.185	M-H2O-H	C18H30O6	5.5815	0.0461147	-	53.2	-3.49647	-	Fatty acids and conjugates	3.9433	4.2466	3.8837	3.9484	3.8335	3.7186	4.4292	4.3397	3.9918	3.8294	4.1236	4.0852	4.1212	4.0814	4.1073
neg_6230	1,11-Undecanedicarboxylic acid	metab_14570	-	-	-	HMDB0002327	neg	-	-	-	-	Lipids and lipid-like molecules	Fatty Acyls	225.148	M-H2O-H	C13H24O4	5.0939	0.0746511	-	36.9	-5.58078	505-52-2	Fatty acids and conjugates	3.105	3.0463	3.2515	3.5941	2.9532	3.391	3.7665	3.5914	3.6023	2.8994	3.2632	3.6166	3.412	3.4405	3.4764
pos_6300	5E,7E-dodecadienoic acid	metab_6290	-	-	-	LMFA01030236	pos	-	-	-	-	-	-	197.154	M+H	C12H20O2	4.0767	0.0660891	56.2	-	0.463176	-	-	3.6254	3.429	4.0711	3.4474	4.4034	4.2272	3.8342	4.1274	4.3646	4.6201	4.1903	4.1585	4.2037	4.1698	4.147
neg_6275	Corchorifatty acid F	metab_14615	-	-	-	HMDB0035919	neg	-	-	-	-	Lipids and lipid-like molecules	Fatty Acyls	327.217	M-H	C18H32O5	4.9975	0.0434138	-	70.8	-3.46207	95341-44-9	Lineolic acids and derivatives	5.3174	5.1422	4.9933	4.6644	5.0857	4.9015	5.0677	5.2731	4.9376	5.1879	5.2372	5.0908	5.1267	5.1225	5.1567
neg_6434	Monomenthyl succinate	metab_14774	-	-	-	HMDB0036143	neg	-	-	-	-	Lipids and lipid-like molecules	Prenol lipids	301.165	M+FA-H	C14H24O4	4.6078	0.0222245	-	66.6	-4.24839	188709-97-9	Monoterpenoids	3.8766	3.2999	3.979	3.2673	4.2953	3.9329	3.6063	4.1183	4.0767	4.4699	4.2361	4.1135	4.0834	4.1024	4.0902
neg_6472	16,17-Dihydro-16a,17-dihydroxygibberellin A4 17-glucoside	metab_14812	-	-	-	HMDB0040647	neg	-	-	-	-	Lipids and lipid-like molecules	Prenol lipids	509.201	M-H2O-H	C25H36O12	4.5124	0.0539504	-	73.6	-3.14731	159858-83-0	Terpene glycosides	4.4842	4.9739	4.5766	4.9593	4.3949	4.2537	4.9386	5.3734	4.9484	4.5126	5.1742	4.86	4.9011	4.9041	4.9425
neg_6736	Flunisolide	metab_15076	-	-	C07005	HMDB0014326;HMDB0255465	neg	-	-	-	-	Lipids and lipid-like molecules	Steroids and steroid derivatives	479.212	M+FA-H	C24H31FO6	4.0089	0.0227823	-	77.6	8.11668	3385-03-03	Hydroxysteroids	4.3257	4.4529	3.9515	3.7516	3.9788	3.9105	4.2256	4.1907	3.8796	3.965	4.0777	4.1099	4.1289	4.1375	4.1177
neg_6740	(1S,2R,4R,8S)-p-Menthane-2,8,9-triol 2-glucoside	metab_15080	-	-	-	HMDB0039977	neg	-	-	-	-	Lipids and lipid-like molecules	Prenol lipids	349.186	M-H	C16H30O8	4.0089	0.0405768	-	38.3	-3.41171	378254-07-0	Terpene glycosides	4.2898	4.0484	4.2889	3.8755	4.2928	4.1926	4.0348	4.2464	4.1571	4.2873	4.3331	3.9996	4.2047	4.1695	4.1903
neg_6814	Hexyl glucoside	metab_15154	-	-	-	HMDB0031688	neg	-	-	-	-	Lipids and lipid-like molecules	Fatty Acyls	245.138	M-H2O-H	C12H24O6	3.8706	0.0392362	-	72.6	-4.33576	59080-45-4	Fatty acyl glycosides	4.5412	4.5528	4.5026	4.3278	4.5902	4.559	4.5051	4.5635	4.5333	4.5745	4.5583	4.4201	4.5623	4.5479	4.5283
pos_6424	6-(4-ethenyl-3-hydroxyphenoxy)-3,4,5-trihydroxyoxane-2-carboxylic acid	metab_6414	-	-	-	-	pos	-	-	-	-	-	-	295.081	M+H-H2O	C14H16O8	3.8277	0.070749	-	68.3	-0.0548299	-	-	5.4345	5.1397	5.0854	4.7891	5.2861	5.2966	4.0714	4.124	4.7508	5.0157	4.7775	5.0965	5.0944	5.0424	5.042
neg_6824	DG(8:0/0:0/8:0)	metab_15164	-	-	-	HMDB0092900	neg	-	-	-	-	Lipids and lipid-like molecules	Glycerolipids	389.253	M+FA-H	C19H36O5	3.8476	0.0393536	-	34.6	-3.16028	-	Diradylglycerols	5.3698	5.218	4.9127	4.6888	4.8861	4.8133	5.0655	5.0938	4.7059	4.7668	4.9537	4.7617	4.9935	5.0009	5.0258
pos_6431	3-Formylsalicylic acid	metab_6421	-	-	C14096	-	pos	-	-	-	-	-	-	167.034	M+H	C8H6O4	3.8277	0.0544351	71	-	0.38164	610-04-8	-	5.4259	5.1858	5.06	4.8437	5.212	5.213	4.7147	4.7032	4.8241	4.9918	4.8811	4.9838	5.0883	5.051	5.0454
pos_6471	Arg Leu Ile	metab_6460	-	-	-	-	pos	-	-	-	-	-	-	401.287	M+H	C18H36N6O4	3.715	0.0358602	30.5	-	1.02993	-	-	4.4843	4.3797	4.8648	4.6688	4.9036	4.7645	4.6148	4.7381	4.6967	4.6852	4.8612	4.8088	4.7184	4.7137	4.7425
neg_6914	Undecylenic acid	metab_15254	-	-	C13910	LMFA01030036;HMDB0033724	neg	-	-	-	-	Lipids and lipid-like molecules	Fatty Acyls	229.143	M+FA-H	C11H20O2	3.715	0.00671789	-	57.8	-7.00936	112-38-9	Fatty acids and conjugates	4.1277	3.6475	4.6349	3.4332	4.8236	4.6858	4.364	4.6774	5.0209	5.2841	4.9938	4.8646	4.747	4.7419	4.7469
pos_6505	(2R,6R,7S,8S)-7-(but-3-en-1-yl)-2-propyl-1-azaspiro[5.5]undecan-8-ol	metab_6494	-	-	-	-	pos	-	-	-	-	-	-	266.248	M+H	C17H31NO	3.6472	0.0449974	31.9	-	-0.028035	-	-	5.4077	4.8549	5.545	5.3956	5.123	5.5456	5.3481	5.2958	5.522	5.455	5.7248	6.1369	5.5793	5.547	5.5449
neg_6975	Eremopetasidione	metab_15315	-	-	-	HMDB0040778	neg	-	-	-	-	Lipids and lipid-like molecules	Prenol lipids	281.138	M+FA-H	C14H20O3	3.6281	0.0169125	-	76.4	-4.04072	163135-94-2	Sesquiterpenoids	4.7891	4.6351	4.266	4.13	4.2781	4.2705	4.4707	4.4658	3.9658	4.1143	4.192	4.1164	4.4125	4.3989	4.4011
neg_7009	(4S,6R)-p-Mentha-1,8-diene-6,7-diol 7-glucoside	metab_15348	-	-	-	HMDB0039056	neg	-	-	-	-	Lipids and lipid-like molecules	Prenol lipids	375.165	M+FA-H	C16H26O7	3.5821	0.0363427	-	57.8	-3.65013	402593-54-8	Terpene glycosides	4.4079	4.2449	4.2086	3.6989	4.3062	4.2519	4.4154	4.2056	3.8088	4.0532	4.2399	4.1997	4.2785	4.247	4.2617
neg_7280	(1R,2R,3S,1'R)-Nepetalinic acid	metab_15618	-	-	-	HMDB0034971	neg	-	-	-	-	Lipids and lipid-like molecules	Prenol lipids	199.096	M-H	C10H16O4	3.1974	0.0261785	-	56.9	-7.59005	32603-11-5	Monoterpenoids	4.5236	4.4695	4.392	4.2472	4.345	4.3667	4.3936	4.3526	4.2886	4.3908	4.4226	4.2737	4.4124	4.4067	4.3903
neg_7368	3-Oxo-alpha-ionol 9-[apiosyl-(1->6)-glucoside]	metab_15706	-	-	-	HMDB0040672	neg	-	-	-	-	Lipids and lipid-like molecules	Fatty Acyls	547.238	M+FA-H	C24H38O11	3.0618	0.0683469	-	35.4	-3.46347	143363-62-6	Fatty acyl glycosides	4.7826	4.6111	4.1074	4.0643	4.1257	4.127	4.3581	4.3116	4.1012	4.3232	4.1427	4.0451	4.3544	4.3183	4.296
neg_7440	Ethyl 3-hydroxyoctanoate O-[glucosyl-(1->6)-glucoside]	metab_15778	-	-	-	HMDB0038738	neg	-	-	-	-	Lipids and lipid-like molecules	Fatty Acyls	493.227	M-H2O-H	C22H40O13	2.948	0.0791512	-	87.3	-3.05192	-	Fatty acyl glycosides	5.1825	5.2712	4.8824	5.1307	4.7834	4.985	5.1505	5.2081	5.0092	4.7556	4.9684	5.1183	5.1162	5.0477	5.079
neg_7561	Suspensolide F	metab_15898	-	-	C17429	HMDB0031918	neg	-	-	-	-	Lipids and lipid-like molecules	Prenol lipids	459.186	M-H2O-H	C21H34O12	2.7896	0.00346923	-	64.4	-2.5942	64703-86-2	Terpene glycosides	4.7628	4.6062	4.1002	3.6707	4.0868	3.9242	4.4539	4.5034	3.8988	4.0612	4.0137	3.9165	4.3	4.297	4.2988
neg_7584	Pisumionoside	metab_15921	-	-	-	HMDB0039947	neg	-	-	-	-	Lipids and lipid-like molecules	Prenol lipids	403.196	M-H	C19H32O9	2.7669	0.04032	-	71	-3.11184	371113-06-3	Terpene glycosides	4.7699	4.7085	4.3743	4.149	4.3624	4.3377	4.5366	4.487	4.1296	4.2291	4.2964	4.0768	4.4577	4.4426	4.4227
neg_7632	7-Methylinosine	metab_15969	map01100;map01212;map00062;map00071	Metabolic pathways;Fatty acid metabolism;Fatty acid elongation;Fatty acid degradation	C05276	HMDB0003950	neg	-	-	Metabolism;Metabolism;Metabolism;Metabolism	Global and overview maps;Global and overview maps;Lipid metabolism;Lipid metabolism	Lipids and lipid-like molecules	Fatty Acyls	264.087	M-H2O-H	C11H15N4O5+	2.6987	0.0477661	-	36.8	1.34973	20245-33-4	Fatty acyl thioesters	4.0967	4.0273	3.7517	3.8261	3.7	3.7358	3.9936	3.982	3.7201	3.5649	3.7531	3.6916	3.8965	3.8603	3.8618
neg_7662	(S)-17-Hydroxy-9,11,13,15-octadecatetraynoic acid	metab_15999	-	-	-	HMDB0038995	neg	-	-	-	-	Lipids and lipid-like molecules	Fatty Acyls	305.113	M+Na-2H	C18H20O3	2.6533	0.0268105	-	53.3	-8.89374	123154-43-8	Fatty acids and conjugates	4.4924	4.4054	4.3629	4.2364	4.3517	4.2623	4.4138	4.3937	4.2719	4.1825	4.226	4.1398	4.3652	4.3629	4.3438
neg_7665	CMPF	metab_16002	-	-	-	HMDB0061112	neg	-	-	-	-	Lipids and lipid-like molecules	Fatty Acyls	239.091	M-H	C12H16O5	2.6533	0.0480393	72	-	-4.98521	86879-39-2	Fatty acids and conjugates	4.1799	4.2041	3.8694	3.9578	3.7553	3.7802	3.9254	4.1744	4.3585	3.9899	4.0858	4.4377	4.1351	4.1303	4.0963
pos_6652	Kaempferol-3-O-alpha-L-arabinoside	metab_6641	-	-	-	-	pos	-	-	-	-	-	-	419.097	M+H	C20H18O10	3.3767	0.0533302	84.9	-	0.266815	-	-	5.2659	5.5126	5.4457	5.2462	5.569	5.2734	5.2902	5.2852	5.3024	5.4952	5.2416	5.6884	5.4499	5.4219	5.4042
neg_7666	Galactosylglycerol	metab_16003	map00561;map00052	Glycerolipid metabolism;Galactose metabolism	C05401	HMDB0006790;PW_C002928;HMDB0304157	neg	-	-	Metabolism;Metabolism	Lipid metabolism;Carbohydrate metabolism	Lipids and lipid-like molecules	Glycerolipids	235.081	M-H2O-H	C9H18O8	2.6533	0.0458662	-	61.7	-4.91396	-	Glycosylglycerols	5.0498	5.0053	4.5241	4.4117	4.5748	4.6111	4.8345	4.8255	4.4484	4.5544	4.5922	4.3609	4.7515	4.7335	4.7116
neg_7941	Glutarate semialdehyde	metab_16277	map01100;map00310	Metabolic pathways;Lysine degradation	C03273	HMDB0012233	neg	-	-	Metabolism;Metabolism	Global and overview maps;Amino acid metabolism	Lipids and lipid-like molecules	Fatty Acyls	137.023	M+Na-2H	C5H8O3	2.2258	0.0460012	-	57	5.72891	5746-02-01	Fatty acids and conjugates	5.0386	4.8742	4.9211	4.9021	4.923	4.8889	4.4773	4.5276	4.8651	4.8572	4.768	4.8568	4.8739	4.8602	4.8343
neg_8107	Cis-4-Decenedioic acid	metab_16443	-	-	-	HMDB0000603	neg	-	-	-	-	Lipids and lipid-like molecules	Fatty Acyls	245.102	M+FA-H	C10H16O4	1.9599	0.0207724	-	68.8	-5.92293	72879-22-2	Fatty acids and conjugates	4.3273	4.1985	3.8612	3.5785	3.8324	3.6587	4.0157	4.4542	3.5323	3.7195	3.9355	3.6321	3.9692	3.9547	3.9715
neg_8136	Boldione	metab_16472	map01100	Metabolic pathways	C20144	HMDB0003422	neg	-	-	Metabolism	Global and overview maps	Lipids and lipid-like molecules	Steroids and steroid derivatives	305.153	M+Na-2H	C19H24O2	1.9144	0.0238393	-	46.9	2.2726	897-06-3	Androstane steroids	4.2686	4.2582	4.0006	3.8764	3.9904	3.9591	4.1628	4.1656	3.9196	3.956	3.9844	3.921	4.0624	4.0461	4.0434
neg_8969	1-(sn-Glycero-3-phospho)-1D-myo-inositol	metab_17304	-	-	C01225	HMDB0011649	neg	-	-	-	-	Lipids and lipid-like molecules	Glycerophospholipids	333.058	M-H	C9H19O11P	0.5732	0.0237323	-	45.8	-3.73256	129830-95-1	Glycerophosphoinositols	4.3785	4.6192	4.2899	4.5983	4.0542	4.4277	4.1688	3.7256	4.858	4.9709	4.9417	4.9946	4.6261	4.6062	4.6121
neg_2250	Dehydrovomifoliol	metab_17450	-	-	C02533	HMDB0302822;HMDB0036819	neg	-	-	-	-	Lipids and lipid-like molecules	Prenol lipids	221.117	M-H	C13H18O3	2.3605	0.00720237	-	61.1	-6.24786	15764-81-5	Sesquiterpenoids	4.8277	4.7952	4.2731	4.068	4.3327	4.3186	4.6493	4.5797	4.1743	4.3143	4.3561	4.1285	4.5028	4.4966	4.5002
pos_6720	Benzenemethanol, 2-(2-hydroxypropoxy)-3-methyl-	metab_6709	-	-	-	-	pos	-	-	-	-	-	-	197.117	M+H	C11H16O3	3.2429	0.030997	68.7	-	0.615813	-	-	4.7126	4.7227	4.8722	4.869	4.9208	4.9934	4.825	4.7854	5.0096	4.8959	4.9154	4.8656	4.8884	4.8705	4.8622
pos_6756	C12:4n-2,4,8,10	metab_6745	-	-	-	LMFA01030240	pos	-	-	-	-	-	-	193.122	M+H	C12H16O2	3.1759	0.067168	47.2	-	0.820706	-	-	5.3949	5.728	5.2523	5.2562	5.3154	5.244	5.4805	5.8064	5.1363	5.1893	5.4212	5.436	5.4996	5.4456	5.4557
pos_2132	9-(beta-D-Ribofuranosyl)zeatin	metab_2128	-	-	-	HMDB0030388	pos	-	-	-	-	Nucleosides, nucleotides, and analogues	Purine nucleosides	766.328	M+NH4, 2M+ACN+Na	C15H21N5O5	3.0874	0.0686604	-	46.2	7.47705	6025-53-2	Not Available	5.9763	6.0385	5.7489	5.3627	5.7974	5.6597	5.708	5.847	5.4219	5.5725	5.5875	5.6355	5.7875	5.7326	5.7422
pos_2499	Vidarabine	metab_2494	-	-	C07195	HMDB0014340	pos	-	-	-	-	Nucleosides, nucleotides, and analogues	Purine nucleosides	268.104	M+H	C10H13N5O4	1.4656	0.103714	92.2	-	-0.017167	24356-66-9	Not Available	6.3145	6.317	6.3737	6.3278	6.4192	6.3592	6.3985	6.4449	6.4364	6.3422	6.3684	6.4251	6.4059	6.4106	6.3277
pos_6868	(2R,3S,7S,10S)-2,3,7,10-tetramethyldodecahydrocyclopenta[b]quinolizin-2-ol	metab_6856	-	-	-	-	pos	-	-	-	-	-	-	252.232	M+H	C16H29NO	2.9554	0.0399188	30.4	-	-0.281408	-	-	3.9916	3.426	4.2104	4.1908	3.761	4.2327	4.0097	4.0229	4.1033	3.9736	4.3671	4.8437	4.2327	4.2076	4.1997
pos_7487	5'-Deoxy-5'-(methylthio)adenosine	metab_7472	map01100;map00270;map00908	Metabolic pathways;Cysteine and methionine metabolism;Zeatin biosynthesis	C00170	HMDB0001173	pos	-	-	Metabolism;Metabolism;Metabolism	Global and overview maps;Amino acid metabolism;Metabolism of terpenoids and polyketides	Nucleosides, nucleotides, and analogues	5''-deoxyribonucleosides	298.097	M+H	C11H15N5O3S	1.8698	0.152408	90.6	-	0.174205	2457-80-9	5''-deoxy-5''-thionucleosides	4.9888	4.9046	4.8148	4.784	4.7992	4.9419	4.585	4.9248	4.8046	5.1	4.9014	4.7928	4.83	4.8934	4.7602
neg_1911	Adenosine 3'-monophosphate	metab_10254	map01100;map00230	Metabolic pathways;Purine metabolism	C01367	HMDB0003540	neg	-	-	Metabolism;Metabolism	Global and overview maps;Nucleotide metabolism	Nucleosides, nucleotides, and analogues	Ribonucleoside 3''-phosphates	346.054	M-H	C10H14N5O7P	1.4491	0.0655191	90	-	-3.8953	84-21-9	Not Available	3.9152	3.9723	3.4942	3.574	3.5052	3.4971	3.5985	4.1208	3.6276	3.7988	4.0037	3.6472	3.8555	3.8801	3.823
pos_6894	6-Maleimidocaproic acid	metab_6882	-	-	-	-	pos	-	-	-	-	-	-	212.092	M+H	C10H13NO4	2.9328	0.0591955	80.5	-	0.376992	-	-	4.929	4.6875	4.7501	4.3585	4.8722	4.8752	4.7481	4.5558	4.7097	4.9163	4.6422	4.5802	4.946	4.8948	4.918
pos_6907	Quercetin-3,4'-O-di-beta-glucopyranoside	metab_6895	-	-	-	-	pos	-	-	-	-	-	-	609.145	M+H-H2O	C27H30O17	2.8887	0.0904072	46.7	-	0.706556	-	-	5.5656	5.6827	5.4728	5.2673	5.5558	5.6005	4.6409	4.9919	5.2476	5.4412	5.4121	5.4063	5.4689	5.4036	5.4014
neg_8462	Adenosine diphosphate ribose	metab_16798	map01100;map00230	Metabolic pathways;Purine metabolism	C00301	HMDB0001178;PW_C000914	neg	-	-	Metabolism;Metabolism	Global and overview maps;Nucleotide metabolism	Nucleosides, nucleotides, and analogues	Purine nucleotides	540.052	M-H2O-H	C15H23N5O14P2	1.3982	0.117964	-	57.9	-3.09889	20762-30-5	Purine nucleotide sugars	4.2424	4.1869	4.6786	4.7464	4.693	4.6531	4.3373	4.3269	4.7649	4.7065	4.6333	4.6324	4.4844	4.5728	4.4893
pos_6	(R)-2-Hydroxybutane-1,2,4-tricarboxylate	metab_5	map01100;map01110;map00300;map01240;map01210;map00620;map01230	Metabolic pathways;Biosynthesis of secondary metabolites;Lysine biosynthesis;Biosynthesis of cofactors;2-Oxocarboxylic acid metabolism;Pyruvate metabolism;Biosynthesis of amino acids	C01251	HMDB0003518	pos	-	-	Metabolism;Metabolism;Metabolism;Metabolism;Metabolism;Metabolism;Metabolism	Global and overview maps;Global and overview maps;Amino acid metabolism;Global and overview maps;Global and overview maps;Carbohydrate metabolism;Global and overview maps	Organic acids and derivatives	Carboxylic acids and derivatives	189.039	M+NH4, 2M+NH4, 2M+H, 2M+K, M+H, M+H-H2O, M+H-2H2O	C7H10O7	0.8035	0.0465515	53.3	-	0.110362	13052-73-8	Tricarboxylic acids and derivatives	6.494	6.3865	6.4694	6.2152	6.539	6.5149	6.1885	6.2239	6.2858	6.3919	6.3802	6.2787	6.4048	6.3671	6.3742
pos_7049	Atraric acid	metab_7037	-	-	-	-	pos	-	-	-	-	-	-	197.081	M+H	C10H12O4	2.6926	0.0628558	42.8	-	0.834562	-	-	4.4185	4.3999	3.8928	3.553	3.9312	3.9696	3.9558	3.9007	3.5252	3.693	3.7495	3.6901	4.0131	3.9971	3.9593
pos_10	Succinic anhydride	metab_9	-	-	C19524	HMDB0032523	pos	-	-	-	-	Organic acids and derivatives	Carboxylic acids and derivatives	133.05	M+H, M+NH4, M+CH3OH+H, 2M+NH4, M+H-H2O	C4H4O3	0.8218	0.0228626	31.7	-	4.46474	108-30-5	Dicarboxylic acids and derivatives	5.5097	5.4997	5.3468	5.1908	5.37	5.3268	5.3651	5.5261	5.1541	5.2768	5.3896	5.3196	5.3945	5.3746	5.3845
pos_62	N-Undecanoylglycine	metab_61	-	-	-	HMDB0013286	pos	-	-	-	-	Organic acids and derivatives	Carboxylic acids and derivatives	226.18	M+H-H2O, M+Na, M+H, M+H-2H2O	C13H25NO3	5.3618	0.0467484	-	37.5	-0.478035	-	Amino acids, peptides, and analogues	5.4591	5.4498	5.7196	6.0387	5.4916	5.962	6.016	5.8169	6.0485	5.4295	5.5941	6.0437	5.8479	5.8382	5.8085
pos_342	3-Oxododecanoic acid	metab_341	-	-	C02367	HMDB0010727;PW_C006734	pos	-	-	-	-	Organic acids and derivatives	Keto acids and derivatives	179.143	M+H-2H2O, M+H-H2O, M+H	C12H22O3	3.8727	0.0598335	-	39.3	0.171593	-	Medium-chain keto acids and derivatives	4.3321	3.9909	4.8349	3.8471	5.1157	4.9939	4.6076	4.8626	5.0843	5.3355	4.9213	4.9579	4.9449	4.901	4.9003
pos_7134	Grandidentatin	metab_7121	-	-	C10463	-	pos	-	-	-	-	-	-	425.178	M+H	C21H28O9	2.5181	0.0151063	31.6	-	-5.4844	15732-48-6	-	6.0845	6.0667	5.7448	5.518	5.7965	5.7724	5.9523	5.9068	5.5969	5.716	5.752	5.6001	5.8714	5.8769	5.8638
pos_7176	4-Isopentylphenol	metab_7163	-	-	C14697	-	pos	-	-	-	-	-	-	165.127	M+H	C11H16O	2.4543	0.0402399	60.5	-	0.527996	1805-61-4	-	5.5031	5.4684	5.0587	4.804	5.1127	5.0421	5.2399	5.1998	4.8879	4.9716	5.0017	4.9976	5.205	5.17	5.1879
pos_401	Valyl-Threonine	metab_400	-	-	-	HMDB0029137	pos	-	-	-	-	Organic acids and derivatives	Carboxylic acids and derivatives	201.123	M+ACN+H, M+2Na-H, M+H-H2O	C9H18N2O4	1.6581	0.130385	-	70.6	-0.274476	72636-02-3	Amino acids, peptides, and analogues	4.4971	4.4332	4.749	4.4061	4.3601	4.3808	4.9637	4.673	4.7406	4.0986	4.452	4.6089	4.6632	4.5701	4.5666
pos_605	Methylmalonic acid	metab_603	map00240;map01100;map00640;map00280	Pyrimidine metabolism;Metabolic pathways;Propanoate metabolism;Valine, leucine and isoleucine degradation	C02170	PW_C000130;HMDB0000202;LMFA01170118	pos	-	-	Metabolism;Metabolism;Metabolism;Metabolism	Nucleotide metabolism;Global and overview maps;Carbohydrate metabolism;Amino acid metabolism	Organic acids and derivatives	Carboxylic acids and derivatives	119.034	M+H, M+ACN+H	C4H6O4	0.8407	0.0206711	49.5	-	1.86645	516-05-2	Dicarboxylic acids and derivatives	4.6333	4.713	4.4577	4.4413	4.433	4.3438	4.5798	4.8138	4.1663	4.2881	4.5175	4.5384	4.537	4.5486	4.5547
pos_641	3-oxoglutaric acid	metab_639	-	-	-	HMDB0013701	pos	-	-	-	-	Organic acids and derivatives	Keto acids and derivatives	147.029	M+H-2H2O, M+H	C5H6O5	1.2174	0.0176663	60.2	-	2.26391	542-05-2	Short-chain keto acids and derivatives	4.9128	4.987	5.0052	4.8507	5.0001	4.9871	5.3325	5.1225	4.8883	4.7209	4.9293	4.9805	5.0199	5.0128	5.0281
pos_644	L-trans-alpha-Amino-2-carboxycyclopropaneacetic acid	metab_642	-	-	-	HMDB0034442	pos	-	-	-	-	Organic acids and derivatives	Carboxylic acids and derivatives	124.04	M+H-2H2O, M+ACN+H	C6H9NO4	0.8035	0.0234161	-	53.4	1.23724	117857-93-9	Amino acids, peptides, and analogues	5.1137	5.0478	4.9385	4.7272	4.9468	4.9287	5.0255	4.9194	4.9337	5.1267	5.1668	4.9427	5.0256	5.008	5.0258
pos_7201	4-(2,6,6-Trimethylcyclohexa-1,3-dienyl)but-3-en-2-one	metab_7187	-	-	-	-	pos	-	-	-	-	-	-	191.143	M+H	C13H18O	2.4132	0.0371828	65.8	-	0.45622	-	-	5.2527	5.2957	4.7594	4.3537	4.837	4.6923	5.0728	4.9447	4.4495	4.6801	4.6933	4.5872	4.9329	4.9082	4.9029
pos_756	Portulacaxanthin II	metab_753	map01110;map00965	Biosynthesis of secondary metabolites;Betalain biosynthesis	C08565	HMDB0012281	pos	-	-	Metabolism;Metabolism	Global and overview maps;Biosynthesis of other secondary metabolites	Organic acids and derivatives	Carboxylic acids and derivatives	392.149	M+NH4, M+ACN+Na	C18H18N2O7	1.8484	0.0846913	-	45.2	8.76164	135545-98-1	Amino acids, peptides, and analogues	4.5726	4.3932	4.6644	4.0194	4.7595	4.4218	4.178	4.5926	4.5789	5.1459	4.8568	4.7189	4.5921	4.6335	4.5605
pos_7226	Cyclohex-2-enone	metab_7212	-	-	C02395	-	pos	-	-	-	-	-	-	97.0653	M+H	C6H8O	2.369	0.0521673	51.4	-	4.95882	930-68-7	-	4.1645	4.148	3.8255	3.7582	3.8381	3.7784	3.978	4.2453	3.7277	3.703	3.8724	3.8541	3.9588	3.9166	3.9534
pos_877	Asparaginyl-Arginine	metab_874	-	-	-	HMDB0028725	pos	-	-	-	-	Organic acids and derivatives	Carboxylic acids and derivatives	330.191	M+H, M+ACN+H	C10H20N6O4	2.3915	0.104185	-	45.7	8.235	2478-01-05	Amino acids, peptides, and analogues	5.3096	5.1548	5.1017	4.684	5.1408	5.139	5.0686	5.1627	4.9689	5.1658	5.2592	4.8468	5.1597	5.0937	5.0756
pos_1031	Indolylacryloylglycine	metab_1028	-	-	-	HMDB0006005	pos	-	-	-	-	Organic acids and derivatives	Carboxylic acids and derivatives	245.092	M+H-H2O, M+H	C13H12N2O3	3.0431	0.0762084	-	32.9	0.372552	3475-68-1	Amino acids, peptides, and analogues	4.7427	4.5768	4.446	5.08	4.3162	4.5172	4.2892	4.3506	4.8636	3.8911	3.8051	4.7539	4.5904	4.5309	4.5382
pos_7281	2,6-Dihydroxynaphthalene	metab_7266	-	-	-	-	pos	-	-	-	-	-	-	161.06	M+H	C10H8O2	2.2802	0.0510696	57.8	-	0.790201	-	-	5.0543	5.1042	4.8781	4.7288	4.8875	4.8305	4.8457	4.9221	4.7836	4.9	4.855	4.8938	4.9445	4.9009	4.9167
pos_7282	2-Indanone	metab_7267	-	-	C07727	-	pos	-	-	-	-	-	-	133.065	M+H	C9H8O	2.2802	0.0495409	69.2	-	1.22368	615-13-4	-	4.7384	4.7365	4.4921	4.3002	4.5457	4.4811	4.5159	4.5799	4.4202	4.5435	4.5095	4.5324	4.5726	4.5462	4.5302
pos_1049	Starch acetate	metab_1046	-	-	-	HMDB0029891	pos	-	-	-	-	Organic acids and derivatives	Carboxylic acids and derivatives	307.102	M+H-H2O, M+H	C12H18O9	3.1098	0.082984	-	46.2	-0.535295	-	Tricarboxylic acids and derivatives	5.8173	5.7057	5.4631	5.4907	5.5396	5.5333	5.5119	5.5406	5.4603	5.4275	5.3891	5.5809	5.6111	5.5488	5.5513
pos_1652	Matsutakic acid A	metab_1649	-	-	-	HMDB0036715	pos	-	-	-	-	Organic acids and derivatives	Hydroxy acids and derivatives	201.112	M+H-H2O, M+H	C10H16O4	7.3663	0.0747924	40.1	-	0.659876	-	Medium-chain hydroxy acids and derivatives	5.227	5.2081	5.2335	5.211	5.225	5.2236	5.1524	5.1382	5.2019	5.1254	5.1481	5.1623	5.2299	5.1757	5.1739
pos_7343	N-(4-aminobutyl)-3-(4-hydroxyphenyl)propanimidic acid	metab_7328	-	-	-	-	pos	-	-	-	-	-	-	219.149	M+H-H2O	C13H20N2O2	2.1691	0.0562747	-	40.4	0.246127	-	-	4.5649	4.0728	4.071	4.0599	4.1959	4.2676	3.9324	4.1579	3.3887	3.8303	3.6719	4.0383	4.1468	4.1063	4.1039
pos_7351	8-Epiiridotrial glucoside	metab_7336	-	-	C11652	LMPR0102070023	pos	-	-	-	-	-	-	345.152	M+H	C16H24O8	2.147	0.0443771	36.3	-	-6.58844	72963-55-4	-	5.0691	5.1665	4.4026	3.9879	4.5036	4.3771	4.8333	4.7612	4.3343	4.4614	4.6489	4.2576	4.7718	4.7874	4.81
pos_2178	Hydroxy-lacosamide	metab_2173	-	-	-	HMDB0061146	pos	-	-	-	-	Organic acids and derivatives	Carboxylic acids and derivatives	247.108	M+H-2H2O, M+H	C13H18N2O5	1.6782	0.0720095	-	36.6	-0.262392	-	Amino acids, peptides, and analogues	3.9053	4.2396	4.6804	5.2594	4.5708	4.9075	4.9779	4.2612	4.8821	4.4504	4.4465	4.4944	4.7334	4.699	4.6712
pos_2284	N6,N6,N6-Trimethyl-L-lysine	metab_2279	map01100;map00310	Metabolic pathways;Lysine degradation	C03793	HMDB0001325;PW_C001022	pos	-	-	Metabolism;Metabolism	Global and overview maps;Amino acid metabolism	Organic acids and derivatives	Carboxylic acids and derivatives	189.16	M+H	C9H20N2O2	0.5785	0.0435625	-	32.9	0.339713	19253-88-4	Amino acids, peptides, and analogues	4.9686	4.8346	5.0893	5.0402	5.1776	5.0793	4.6937	4.9457	4.8809	4.977	4.8917	4.9338	4.9924	4.9893	4.9578
pos_2322	Dicloralurea	metab_2317	-	-	-	HMDB0031815	pos	-	-	-	-	Organic acids and derivatives	Organic carbonic acids and derivatives	316.835	M+H-2H2O	C5H6Cl6N2O3	0.6204	0.0279248	-	42.1	-6.08933	116-52-9	Ureas	4.207	4.368	5.089	5.1786	5.0252	5.1467	4.7575	4.6634	5.1112	4.9571	4.9367	4.9758	5.0315	5.0179	5.0073
pos_7429	2-Formyloxymethylclavam	metab_7414	-	-	C17356	-	pos	-	-	-	-	-	-	172.06	M+H	C7H9NO4	1.9981	0.0966524	61	-	0.133796	-	-	4.3396	3.8621	5.0997	4.5499	4.8992	5.1321	4.543	3.9003	4.9968	4.9151	4.9987	4.8848	4.809	4.7342	4.7425
pos_2368	ADMA	metab_2363	-	-	C03626	HMDB0001539	pos	-	-	-	-	Organic acids and derivatives	Carboxylic acids and derivatives	203.15	M+H	C8H18N4O2	0.7428	0.0378677	33.8	-	0.444778	30315-93-6	Amino acids, peptides, and analogues	4.4606	4.4747	4.3739	4.3436	4.3966	4.4246	4.3741	4.3435	4.3401	4.3476	4.3047	4.2513	4.4152	4.3884	4.4189
pos_2444	4-Guanidinobutanoic acid	metab_2439	map01100;map00330	Metabolic pathways;Arginine and proline metabolism	C01035	HMDB0003464;HMDB0031842	pos	-	-	Metabolism;Metabolism	Global and overview maps;Amino acid metabolism	Organic acids and derivatives	Carboxylic acids and derivatives	146.092	M+H	C5H11N3O2	1.1728	0.0379012	42.1	-	0.280671	500-65-2;463-00-3	Amino acids, peptides, and analogues	4.2793	4.2374	4.1299	4.0428	4.1671	4.1281	4.0134	4.1862	3.8288	3.8267	3.9711	4.0003	4.1242	4.1224	4.0945
pos_2520	DL-Propargylglycine	metab_2515	-	-	-	HMDB0251529	pos	-	-	-	-	Organic acids and derivatives	Carboxylic acids and derivatives	114.055	M+H	C5H7NO2	1.5723	0.0226246	31.7	-	2.49684	-	Amino acids, peptides, and analogues	4.3807	4.3759	4.4911	4.4129	4.4569	4.4283	4.4265	4.4424	4.4387	4.3909	4.4223	4.4312	4.4323	4.4134	4.4276
pos_2598	Kainic acid	metab_2593	-	-	C12819	HMDB0253757	pos	-	-	-	-	Organic acids and derivatives	Carboxylic acids and derivatives	214.107	M+H	C10H15NO4	1.9133	0.0527571	41.4	-	-0.0133936	487-79-6	Amino acids, peptides, and analogues	4.6191	4.5182	4.1634	4.0714	4.005	3.765	4.66	4.8171	3.8624	3.8935	4.2254	4.1531	4.4964	4.4523	4.487
pos_7469	4-formyl Indole	metab_7454	-	-	-	-	pos	-	-	-	-	-	-	146.06	M+H	C9H7NO	1.9133	0.0817482	72.5	-	0.742579	-	-	4.5671	4.6776	4.283	4.2035	4.3121	4.4961	4.8959	4.6196	4.193	4.1878	4.2557	4.1833	4.5332	4.4624	4.4953
pos_2975	Sphingosine 1-phosphate (d16:1-P)	metab_2969	-	-	-	HMDB0060061	pos	-	-	-	-	Organic acids and derivatives	Organic phosphoric acids and derivatives	415.231	M+ACN+Na	C16H34NO5P	3.3994	0.0353652	-	50.6	-7.51956	-	Phosphate esters	5.1636	5.0733	4.7978	4.4728	4.8279	4.8139	4.9842	4.932	4.6055	4.6853	4.7065	4.6404	4.8624	4.8902	4.8882
pos_7486	Ser Pro Thr	metab_7471	-	-	-	-	pos	-	-	-	-	-	-	304.15	M+H	C12H21N3O6	1.8698	0.0550874	65.9	-	-0.251373	-	-	4.9364	4.8838	4.4794	4.3011	4.441	4.2524	4.6682	4.9267	4.151	4.3218	4.6225	4.5531	4.706	4.7426	4.6984
pos_3294	N-oleoyl asparagine	metab_3288	-	-	-	LMFA08020137;HMDB0241955	pos	-	-	-	-	Organic acids and derivatives	Carboxylic acids and derivatives	397.306	M+H	C22H40N2O4	5.1835	0.0377313	44.5	-	-0.298569	-	Amino acids, peptides, and analogues	3.1847	2.3901	4.0951	5.287	3.0039	4.9287	4.9746	4.3417	5.1013	3.1401	3.7703	5.2513	4.7963	4.7827	4.7635
pos_3373	12-Hydroxydodecanoic acid	metab_3367	-	-	C08317	HMDB0002059;HMDB0304547	pos	-	-	-	-	Organic acids and derivatives	Hydroxy acids and derivatives	450.378	2M+NH4	C12H24O3	5.7322	0.0989216	-	51.2	-1.79277	505-95-3	Medium-chain hydroxy acids and derivatives	4.8698	4.6691	4.72	4.7472	4.6836	4.748	4.5555	4.577	4.6568	4.6988	4.7124	4.5416	4.6903	4.6043	4.6595
pos_3786	Tyrosyl-Phenylalanine	metab_3779	-	-	-	HMDB0029112	pos	-	-	-	-	Organic acids and derivatives	Carboxylic acids and derivatives	679.274	2M+Na	C18H20N2O4	8.4431	0.0655689	-	53.1	-0.43097	-	Amino acids, peptides, and analogues	5.2039	5.097	5.4341	5.2322	5.0437	4.9788	4.9852	5.1244	4.7919	5.1576	5.2579	5.4396	5.1989	5.2464	5.197
pos_3818	Garcinia lactone dibutyl ester	metab_3811	-	-	-	HMDB0040462	pos	-	-	-	-	Organic acids and derivatives	Carboxylic acids and derivatives	605.276	2M+H	C14H22O7	8.6343	0.136228	-	32.8	-7.41234	-	Tricarboxylic acids and derivatives	5.1071	5.0895	5.4208	5.6141	4.8793	4.7486	5.3003	5.0592	5.1882	5.8518	5.5282	5.2128	5.3126	5.2316	5.2006
pos_7541	2-Pyridylethanol	metab_7526	-	-	-	-	pos	-	-	-	-	-	-	124.076	M+H	C7H9NO	1.8045	0.0186313	31.3	-	1.73038	-	-	4.3019	4.4748	4.2805	4.3546	4.1697	3.9298	4.5511	4.6083	4.4365	4.1963	4.4531	4.5211	4.3908	4.4006	4.3846
pos_4719	Octadecanamide	metab_4711	-	-	C13846	LMFA08010003;HMDB0034146	pos	-	-	-	-	Organic acids and derivatives	Carboximidic acids and derivatives	284.295	M+H	C18H37NO	9.0613	0.0479728	-	43.3	-0.578813	124-26-5	Carboximidic acids	5.8118	5.725	5.8127	5.8241	5.6649	5.8507	5.6706	5.5958	5.8716	5.7083	5.8204	5.8141	5.7706	5.7302	5.7608
pos_5774	NAGly	metab_5765	-	-	-	HMDB0005096	pos	-	-	-	-	Organic acids and derivatives	Carboxylic acids and derivatives	362.269	M+H	C22H35NO3	5.6448	0.0808611	45.3	-	-0.382784	179113-91-8	Amino acids, peptides, and analogues	4.3889	4.2542	4.9628	4.6172	3.7504	3.2175	4.5834	4.6555	4.6965	4.6787	4.9314	5.1008	4.7423	4.672	4.715
pos_6123	Kyotorphin	metab_6113	-	-	C02993	HMDB0029099;HMDB0005768	pos	-	-	-	-	Organic acids and derivatives	Carboxylic acids and derivatives	692.385	2M+NH4	C15H23N5O4	4.5712	0.0900314	-	39.2	2.36543	70904-56-2	Amino acids, peptides, and analogues	5.6375	6.5349	5.9955	6.4862	6.0163	6.0908	6.6259	6.6451	6.1667	6.0528	6.3619	6.4414	6.4649	6.3865	6.4275
pos_6575	Neoherculin	metab_6564	-	-	-	HMDB0030955	pos	-	-	-	-	Organic acids and derivatives	Carboximidic acids and derivatives	230.19	M+H-H2O	C16H25NO	3.5118	0.049023	-	59.9	0.0859249	504-97-2	Carboximidic acids	4.8276	4.3533	4.9418	4.3093	4.2237	4.1484	4.7973	4.3857	4.6142	4.7347	4.7952	4.7065	4.6661	4.6266	4.6337
pos_6609	Hydroxyprolyl-Proline	metab_6598	-	-	-	HMDB0028871	pos	-	-	-	-	Organic acids and derivatives	Carboxylic acids and derivatives	498.255	2M+ACN+H	C10H16N2O4	3.4446	0.104084	-	67.1	-2.38991	-	Amino acids, peptides, and analogues	4.5476	5.216	4.7791	5.4228	4.8291	4.987	5.0631	5.0072	5.3088	4.8522	4.8637	5.0086	5.0251	4.9575	4.942
pos_7584	3,4,5-trihydroxy-6-[(2-phenylacetyl)oxy]oxane-2-carboxylic acid	metab_7569	-	-	-	-	pos	-	-	-	-	-	-	295.081	M+H-H2O	C14H16O8	1.7196	0.0586842	-	33.7	0.100905	-	-	4.9375	4.4543	4.157	3.6588	4.5979	4.4507	3.7428	3.9412	3.7335	4.0674	3.7202	3.9418	4.3491	4.3005	4.3135
pos_7620	Ethylmethylmaleimide	metab_7605	-	-	-	-	pos	-	-	-	-	-	-	140.071	M+H	C7H9NO2	1.6986	0.0318513	39.7	-	0.342947	-	-	4.5117	4.5573	4.4731	4.3997	4.4855	4.5204	4.3851	4.4747	4.3682	4.3661	4.3589	4.254	4.459	4.44	4.4323
pos_6866	Penicillamine disulfide	metab_6854	-	-	-	HMDB0246004	pos	-	-	-	-	Organic acids and derivatives	Carboxylic acids and derivatives	297.094	M+H	C10H20N2O4S2	2.9554	0.0423479	31.9	-	2.52147	-	Amino acids, peptides, and analogues	4.593	4.1696	5.1479	4.5617	5.2671	5.7331	4.6554	4.38	5.0519	5.0001	5.0153	4.8691	4.8429	4.8797	4.8627
pos_6878	Ustiloxin D	metab_6866	-	-	-	HMDB0041054	pos	-	-	-	-	Organic acids and derivatives	Carboxylic acids and derivatives	517.226	M+Na	C23H34N4O8	2.9328	0.00531202	-	60	-2.16231	158243-18-6	Amino acids, peptides, and analogues	5.1924	5.3734	5.0472	5.3158	5.0244	5.1725	5.3717	5.4555	5.2017	4.9936	5.2504	5.3218	5.2736	5.2761	5.2783
pos_6936	1-Cyclohexenecarboxylic acid	metab_6924	-	-	C12101	HMDB0243852	pos	-	-	-	-	Organic acids and derivatives	Carboxylic acids and derivatives	127.076	M+H	C7H10O2	2.8673	0.0267779	51.5	-	1.1849	636-82-8	Carboxylic acids	4.5526	4.5531	4.2947	4.093	4.3288	4.3354	4.3976	4.4138	4.1684	4.2333	4.3591	4.2965	4.3782	4.3566	4.3754
pos_7650	2-(2,6-dihydroxy-3,4-dimethoxycyclohexylidene)acetonitrile	metab_7634	-	-	-	-	pos	-	-	-	-	-	-	246.134	M+CH3OH+H	C10H15NO4	1.6368	0.0614068	-	50.6	-0.288608	-	-	4.3307	4.2899	4.8177	4.5336	4.4266	4.6247	4.579	4.274	4.7493	4.2576	4.4527	4.5345	4.5232	4.5377	4.4854
pos_7032	Aspartyl-Tryptophan	metab_7020	-	-	-	HMDB0028764	pos	-	-	-	-	Organic acids and derivatives	Carboxylic acids and derivatives	284.105	M+H-2H2O	C15H17N3O5	2.7151	0.147977	-	43.3	6.10254	-	Amino acids, peptides, and analogues	4.6937	4.3811	4.1381	3.2529	4.1991	3.5956	4.215	4.5303	3.0391	3.6545	4.1104	4.3519	4.2525	4.1886	4.3174
pos_7672	D-2-Aminoadipic acid	metab_7656	-	-	-	-	pos	-	-	-	-	-	-	144.066	M+H-H2O	C6H11NO4	1.6154	0.0175165	44.9	-	0.454733	-	-	4.3022	4.2996	4.3417	4.2195	4.4458	4.4499	4.2649	4.2375	4.3187	4.2912	4.3181	4.2804	4.3367	4.3263	4.3219
pos_7454	Phenylalanyl-Valine	metab_7439	-	-	-	HMDB0029008	pos	-	-	-	-	Organic acids and derivatives	Carboxylic acids and derivatives	247.144	M+H-H2O	C14H20N2O3	1.9354	0.0852801	-	51.2	-0.267638	3918-90-9	Amino acids, peptides, and analogues	5.253	5.2493	4.6397	4.4626	4.6123	4.6221	4.5746	4.7671	4.1698	4.163	4.4374	4.6906	4.8247	4.7505	4.7878
pos_7525	L-Prolinamide	metab_7510	-	-	C19781	HMDB0253910	pos	-	-	-	-	Organic acids and derivatives	Carboxylic acids and derivatives	115.087	M+H	C5H10N2O	1.8265	0.0780722	77.8	-	2.3124	7531-52-4	Amino acids, peptides, and analogues	4.2867	4.271	4.166	4.0321	4.3415	4.3869	4.1093	4.203	3.9961	4.0831	4.0184	4.1525	4.1602	4.227	4.1862
pos_7545	Aspartyl-L-proline	metab_7530	-	-	-	HMDB0002335	pos	-	-	-	-	Organic acids and derivatives	Carboxylic acids and derivatives	272.124	M+ACN+H	C9H14N2O5	1.782	0.0552081	-	42.7	-0.149159	42155-95-3	Amino acids, peptides, and analogues	5.0527	5.007	4.6973	4.4697	4.7045	4.4569	4.7765	5.0331	4.2533	4.5378	4.8058	4.7747	4.9193	4.882	4.8755
pos_7649	Glycylprolylhydroxyproline	metab_7633	-	-	-	HMDB0002171	pos	-	-	-	-	Organic acids and derivatives	Carboxylic acids and derivatives	286.14	M+H	C12H19N3O5	1.6368	0.0763643	-	56.9	-0.0782493	2239-67-0	Amino acids, peptides, and analogues	4.7762	4.8584	5.0817	5.0269	5.1042	5.1852	4.4785	4.7873	4.9186	4.8693	4.8694	4.6694	4.8785	4.9347	4.8783
pos_7710	Prolyl-Glutamate	metab_7694	-	-	-	HMDB0029016	pos	-	-	-	-	Organic acids and derivatives	Carboxylic acids and derivatives	267.098	M+Na	C10H16N2O5	1.5299	0.115198	-	44.5	9.76542	-	Amino acids, peptides, and analogues	4.4452	4.4386	4.1719	4.0947	4.4579	4.4238	4.2357	4.0693	3.907	4.1996	4.0081	4.0418	4.1689	4.1991	4.0992
pos_7750	Oxidized glutathione	metab_7734	map01100;map00480;map01240	Metabolic pathways;Glutathione metabolism;Biosynthesis of cofactors	C00127	HMDB0003337;HMDB0011691;PW_C001847	pos	-	-	Metabolism;Metabolism;Metabolism	Global and overview maps;Metabolism of other amino acids;Global and overview maps	Organic acids and derivatives	Carboxylic acids and derivatives	307.083	M+2H	C20H32N6O12S2	1.4222	0.0870803	-	35.9	-0.0945836	15718-51-1;27025-41-8	Amino acids, peptides, and analogues	4.6595	4.6556	4.54	4.4523	4.3483	4.2114	4.0762	4.2567	4.5991	4.5765	4.5825	4.7083	4.5729	4.519	4.5017
pos_7932	Norophthalmic acid	metab_7915	-	-	-	HMDB0005766	pos	-	-	-	-	Organic acids and derivatives	Carboxylic acids and derivatives	276.119	M+H	C10H17N3O6	0.8035	0.0453641	43.1	-	0.442133	1116-21-8	Amino acids, peptides, and analogues	4.3538	3.7025	4.5447	3.9177	4.3826	4.0179	4.3833	4.618	4.4313	4.1609	4.3278	4.6057	4.3471	4.371	4.3864
pos_7982	Ectoine	metab_7965	map01100;map00260	Metabolic pathways;Glycine, serine and threonine metabolism	C06231	HMDB0240650	pos	-	-	Metabolism;Metabolism	Global and overview maps;Amino acid metabolism	Organic acids and derivatives	Carboxylic acids and derivatives	143.082	M+H	C6H10N2O2	0.7633	0.0149255	49.3	-	0.210286	96702-03-3	Amino acids, peptides, and analogues	4.3936	4.4743	4.1605	4.0337	4.1811	4.2749	4.2143	3.8175	3.9566	3.9667	4.3365	4.002	4.0427	4.0537	4.0423
pos_7786	3,6-Dihydronicotinic acid	metab_7770	map00960;map01110	Tropane, piperidine and pyridine alkaloid biosynthesis;Biosynthesis of secondary metabolites	C16671	-	pos	-	-	Metabolism;Metabolism	Biosynthesis of other secondary metabolites;Global and overview maps	-	-	126.055	M+H	C6H7NO2	1.2401	0.0670797	65.6	-	1.49876	-	-	4.54	4.5677	4.5766	4.5127	4.5051	4.5191	4.5492	4.5063	4.5134	4.4545	4.5194	4.5109	4.5489	4.4939	4.5408
pos_8000	D-2-Aminobutyric acid	metab_7983	-	-	C02261	HMDB0000650	pos	-	-	-	-	Organic acids and derivatives	Carboxylic acids and derivatives	104.071	M+H	C4H9NO2	0.7428	0.0654582	58.5	-	4.84517	2623-91-8	Amino acids, peptides, and analogues	4.1053	3.7512	4.1912	4.0143	4.2985	4.0807	3.8369	4.0972	4.1487	4.3092	4.1961	4.2493	4.1962	4.1536	4.1434
pos_7877	(R)-(Homo)2-citrate	metab_7860	map01100;map01210;map01240	Metabolic pathways;2-Oxocarboxylic acid metabolism;Biosynthesis of cofactors	C16583	-	pos	-	-	Metabolism;Metabolism;Metabolism	Global and overview maps;Global and overview maps;Global and overview maps	-	-	221.066	M+H	C8H12O7	0.8407	0.0507584	38.9	-	0.226314	-	-	5.3299	5.2545	5.2529	5.0279	5.3009	5.2786	5.0318	5.0498	5.0746	5.1844	5.1705	5.0674	5.2137	5.1731	5.1798
pos_7904	2,6-Piperidinedicarboxylic acid	metab_7887	-	-	-	-	pos	-	-	-	-	-	-	174.076	M+H	C7H11NO4	0.8218	0.00501365	62.4	-	0.755455	-	-	4.8144	4.878	4.4635	4.3874	4.4423	4.3762	4.5126	4.4863	4.3368	4.3411	4.4175	4.4376	4.4889	4.4929	4.4894
pos_8059	Alanyl-Aspartic acid	metab_8042	-	-	-	HMDB0304774;HMDB0028683	pos	-	-	-	-	Organic acids and derivatives	Carboxylic acids and derivatives	249.045	M+2Na-H	C7H12N2O5	0.64	0.230322	-	37.9	-2.26496	20727-65-5	Amino acids, peptides, and analogues	4.8105	4.7892	4.4979	4.2095	4.2936	4.2252	5.0529	5.0331	4.4909	4.4418	4.4024	4.6867	4.7888	4.5883	4.7576
neg_390	N-Acetylvanilalanine	metab_8736	-	-	-	HMDB0011716	neg	-	-	-	-	Organic acids and derivatives	Carboxylic acids and derivatives	252.087	M-H2O-H, M-H	C12H15NO5	2.0935	0.0313215	-	47.5	-5.31807	-	Amino acids, peptides, and analogues	4.8251	5.2609	5.1351	5.118	5.0661	5.0591	5.0624	5.3581	5.1661	5.1043	5.0887	5.1836	5.1595	5.1432	5.1326
pos_7943	Ala Pro	metab_7926	-	-	-	-	pos	-	-	-	-	-	-	187.108	M+H	C8H14N2O3	0.8035	0.0833607	63.2	-	0.635434	-	-	4.8203	4.7958	4.2695	4.0756	4.3066	4.2451	4.5137	4.5173	4.0788	4.3108	4.3219	4.2815	4.4384	4.3737	4.381
pos_7950	1,2,3,5-Tetrahydroxybenzene	metab_7933	-	-	C03743	-	pos	-	-	-	-	-	-	143.034	M+H	C6H6O4	0.8035	0.0165825	50.4	-	0.563242	634-94-6	-	5.7179	5.6671	5.6697	5.4732	5.7313	5.7192	5.475	5.508	5.5204	5.6166	5.6113	5.536	5.5999	5.6008	5.6127
neg_427	N-Benzoylaspartic acid	metab_8773	-	-	-	HMDB0034251	neg	-	-	-	-	Organic acids and derivatives	Carboxylic acids and derivatives	236.055	M-H2O-H, M-H	C11H11NO5	2.4057	0.0484055	-	69.9	-5.75275	4631-12-03	Amino acids, peptides, and analogues	5.8901	5.6146	5.0757	5.0223	5.1076	5.1014	5.1837	5.2385	4.9859	5.3885	5.3952	5.114	5.4064	5.3913	5.3646
pos_7977	2-(beta-D-Glucosyl)-sn-glycerol	metab_7960	-	-	-	-	pos	-	-	-	-	-	-	255.107	M+H	C9H18O8	0.7633	0.0476802	33.1	-	-0.42841	-	-	5.0633	4.8965	4.6337	4.344	4.6583	4.5201	4.6352	4.6836	4.2009	4.383	4.5289	4.6405	4.6527	4.6115	4.6295
neg_542	N2-(2-Carboxymethyl-2-hydroxysuccinoyl)arginine	metab_8887	-	-	-	HMDB0032766	neg	-	-	-	-	Organic acids and derivatives	Carboxylic acids and derivatives	695.254	M-H2O-H, 2M-H	C12H20N4O8	3.1974	0.043164	-	45.6	9.04695	87605-91-2	Amino acids, peptides, and analogues	4.9697	4.8467	4.862	4.6329	4.9188	4.9496	4.6345	4.5588	4.5164	4.6632	4.6267	4.6058	4.7775	4.7562	4.7937
neg_611	6-Hydroxysandoricin	metab_8956	-	-	C01536	HMDB0037556	neg	-	-	-	-	Organic acids and derivatives	Carboxylic acids and derivatives	585.233	M-H2O-H, M+Cl	C31H40O12	3.6281	0.0177588	-	41.7	-1.2752	133585-56-5	Amino acids, peptides, and analogues	4.6313	4.5314	4.7398	4.5523	4.7961	4.7277	4.4807	4.6885	4.5396	4.6493	4.6801	4.8363	4.6337	4.6327	4.6465
pos_7986	2-Cyclopentene-1,4-dione	metab_7969	-	-	-	-	pos	-	-	-	-	-	-	97.0289	M+H	C5H4O2	0.7633	0.0187231	68.9	-	4.87183	-	-	4.9715	4.8124	4.6463	4.4615	4.6695	4.5447	4.8371	4.9941	4.643	4.6838	4.6922	4.759	4.7579	4.7418	4.752
neg_633	Phaseolic acid	metab_8978	-	-	C10483	HMDB0031897;LMFA01060200	neg	-	-	-	-	Organic acids and derivatives	Keto acids and derivatives	243.123	M-H2O-H, M-H	C12H22O6	3.7786	0.0284185	-	63.5	-4.38602	53755-04-7;29533-15-1	Medium-chain keto acids and derivatives	4.4006	4.3671	4.3818	4.0565	4.5365	4.4644	4.4568	4.5216	4.6261	4.7172	4.5495	4.4779	4.4957	4.4789	4.4718
neg_1215	2-Hydroxydecanedioic acid	metab_9560	-	-	-	HMDB0000424	neg	-	-	-	-	Organic acids and derivatives	Hydroxy acids and derivatives	199.096	M-H2O-H, M-H	C10H18O5	3.7327	0.0187944	-	40.4	-6.66626	103963-71-9	Medium-chain hydroxy acids and derivatives	4.6796	4.6921	4.3837	4.3011	4.3842	4.4777	4.5225	4.5275	4.3822	4.3642	4.4752	4.2997	4.4708	4.4866	4.4826
neg_1276	Dityrosine	metab_9620	-	-	-	HMDB0254132;HMDB0029117;HMDB0006045	neg	-	-	-	-	Organic acids and derivatives	Carboxylic acids and derivatives	359.124	M-H2O-H, M-H	C18H20N2O6	2.7896	0.0484118	-	56.9	-8.82214	980-21-2	Amino acids, peptides, and analogues	4.3963	4.7191	3.9429	3.8686	3.8777	3.8728	4.3515	4.0871	3.4628	3.401	3.8005	3.8973	3.9861	3.953	3.9477
pos_8248	Isoscopoletin	metab_8230	-	-	C18079	-	pos	-	-	-	-	-	-	193.05	M+H	C10H8O4	0.4114	0.153228	97.8	-	0.918743	776-86-3	-	4.8203	4.8172	4.8374	4.7945	4.8265	4.8262	4.7312	4.7318	4.8019	4.7103	4.7275	4.7226	4.8078	4.737	4.6751
neg_1806	Inositol cyclic phosphate	metab_10149	-	-	C04299	HMDB0001125	neg	-	-	-	-	Organic acids and derivatives	Organic phosphoric acids and derivatives	276.987	M+Cl	C6H11O8P	0.867	0.0329443	-	32.7	-5.6883	43119-57-9	Not Available	4.5575	3.8723	5.4847	3.382	4.8914	3.625	4.3496	5.3198	4.3493	4.1256	4.4636	4.7479	4.8313	4.8053	4.8084
neg_1874	Dopaxanthin quinone	metab_10217	map01110;map00965	Biosynthesis of secondary metabolites;Betalain biosynthesis	C17753	HMDB0012220	neg	-	-	Metabolism;Metabolism	Global and overview maps;Biosynthesis of other secondary metabolites	Organic acids and derivatives	Carboxylic acids and derivatives	423.057	M+Cl	C18H16N2O8	1.212	0.114984	-	52.6	-7.26847	-	Amino acids, peptides, and analogues	4.4857	4.9622	4.0061	3.8947	4.0876	4.134	4.1657	3.9181	3.9169	4.1159	4.0429	4.0081	4.0833	4.1415	4.043
neg_2001	(2R,2'S)-Isobuteine	metab_10343	-	-	-	HMDB0030411	neg	-	-	-	-	Organic acids and derivatives	Carboxylic acids and derivatives	473.128	2M+Hac-H	C7H13NO4S	1.736	0.0865754	-	38.2	3.77756	66512-75-2	Amino acids, peptides, and analogues	4.7939	4.614	4.0921	3.8916	4.2579	4.2419	4.1246	4.2063	3.9006	4.1205	4.0115	3.8801	4.2729	4.2883	4.2153
neg_2222	Pantetheine	metab_10564	map01110;map00770;map00332	Biosynthesis of secondary metabolites;Pantothenate and CoA biosynthesis;Carbapenem biosynthesis	C00831	PW_C001887;HMDB0003426	neg	-	-	Metabolism;Metabolism;Metabolism	Global and overview maps;Metabolism of cofactors and vitamins;Biosynthesis of other secondary metabolites	Organic acids and derivatives	Carboxylic acids and derivatives	277.122	M-H	C11H22N2O4S	2.2704	0.0575445	-	79.7	-3.93922	496-65-1	Amino acids, peptides, and analogues	4.309	4.1856	4.8415	4.9063	4.7734	4.5735	4.6796	4.5529	4.7494	4.6847	4.9285	4.9383	4.7361	4.6871	4.7048
neg_2551	N-Malonyltryptophan	metab_10892	-	-	-	HMDB0039500	neg	-	-	-	-	Organic acids and derivatives	Carboxylic acids and derivatives	289.082	M-H	C14H14N2O5	3.0394	0.119815	-	75.3	-3.91792	29399-11-9	Amino acids, peptides, and analogues	3.8085	3.5132	3.4135	4.2609	3.4222	3.5944	3.3144	3.3923	3.9454	2.7258	2.2155	3.8111	3.6593	3.5626	3.5842
neg_2761	N(2)-phenylacetyl-L-glutaminate	metab_11102	-	-	C05597	HMDB0062645	neg	-	-	-	-	Organic acids and derivatives	Carboxylic acids and derivatives	573.217	2M+FA-H	C13H16N2O4	3.4719	0.0529329	-	43.1	-5.70339	-	Amino acids, peptides, and analogues	4.5733	4.3232	3.9827	3.8262	4.0605	3.9854	3.9781	4.1733	3.821	3.7929	3.9439	4.3751	4.1599	4.1425	4.1878
neg_2968	L-L-Homoglutathione	metab_11309	-	-	-	HMDB0029395	neg	-	-	-	-	Organic acids and derivatives	Peptidomimetics	358.048	M+K-2H	C11H19N3O6S	3.9857	0.0300078	-	60.5	-1.17195	18710-27-5	Hybrid peptides	3.6125	4.0413	3.9717	3.5115	3.3246	3.4328	3.9459	3.7805	3.5502	4.0561	4.249	3.6843	3.8875	3.8947	3.9127
neg_3583	Indoleacetyl glutamine	metab_11924	-	-	-	HMDB0013240	neg	-	-	-	-	Organic acids and derivatives	Carboxylic acids and derivatives	651.244	2M+FA-H	C15H17N3O4	6.3426	0.0231848	-	45.9	3.5609	6899-04-03	Amino acids, peptides, and analogues	5.3373	5.007	6.0937	5.9595	5.7069	5.524	5.5451	5.4735	5.5572	5.8353	5.9401	5.8016	5.9136	5.933	5.9286
neg_5203	Serylproline	metab_13544	-	-	-	HMDB0029047	neg	-	-	-	-	Organic acids and derivatives	Carboxylic acids and derivatives	605.275	3M-H	C8H14N2O4	8.77	0.0198223	-	51.1	-6.22577	23827-93-2	Amino acids, peptides, and analogues	4.9619	4.927	4.6471	4.5574	4.9904	4.4628	4.7618	4.5864	4.0473	5.4023	5.5391	5.1066	5.0462	5.032	5.0477
neg_5819	Hexanoylglycine	metab_14159	-	-	-	HMDB0000701	neg	-	-	-	-	Organic acids and derivatives	Carboxylic acids and derivatives	194.081	M+Na-2H	C8H15NO3	6.6862	0.0180174	-	41.2	4.81718	24003-67-6	Amino acids, peptides, and analogues	5.7582	5.7873	5.8686	5.9324	5.8227	5.8752	5.7927	5.7813	5.9681	5.864	5.8318	5.8137	5.8163	5.8288	5.8309
neg_5863	3-Methoxytyrosine	metab_14203	-	-	-	HMDB0060747;HMDB0001434	neg	-	-	-	-	Organic acids and derivatives	Carboxylic acids and derivatives	210.076	M-H	C10H13NO4	6.4916	0.022257	-	38.7	-7.02865	7636-26-2	Amino acids, peptides, and analogues	3.7508	3.7403	3.798	3.8764	3.7674	3.8083	3.8043	3.785	3.949	3.7982	3.8215	3.7828	3.7782	3.7874	3.7681
neg_6100	N-Jasmonoylisoleucine	metab_14440	map04075	Plant hormone signal transduction	C18699	HMDB0029391	neg	-	-	Environmental Information Processing	Signal transduction	Organic acids and derivatives	Carboxylic acids and derivatives	322.201	M-H	C18H29NO4	5.5605	0.127207	-	37.1	-3.89741	120330-93-0	Amino acids, peptides, and analogues	4.1834	3.7061	4.3463	4.4488	4.4593	4.1333	4.4029	4.3519	4.8411	4.2962	4.4666	4.7501	4.4973	4.3861	4.4564
neg_6879	Glycyl-Lysine	metab_15219	-	-	-	HMDB0028846	neg	-	-	-	-	Organic acids and derivatives	Carboxylic acids and derivatives	465.269	2M+Hac-H	C8H17N3O3	3.7556	0.0577727	-	41.8	3.039	-	Amino acids, peptides, and analogues	4.0198	4.1159	4.4229	4.3565	4.3812	4.3841	4.3302	4.4627	4.4182	4.5302	4.5189	4.5055	4.3673	4.4088	4.4138
neg_7028	Polyethylene, oxidized	metab_15367	-	-	-	HMDB0032472	neg	-	-	-	-	Organic acids and derivatives	Keto acids and derivatives	243.123	M-H	C12H20O5	3.5608	0.0252792	-	68	-4.80067	68441-17-8	Medium-chain keto acids and derivatives	4.2984	4.281	4.2067	4.095	4.2099	4.198	4.2384	4.2058	4.1869	4.17	4.2618	4.1508	4.2438	4.2219	4.2322
neg_7177	Lysyl-Glycine	metab_15515	-	-	-	HMDB0304784;HMDB0028951	neg	-	-	-	-	Organic acids and derivatives	Carboxylic acids and derivatives	405.248	2M-H	C8H17N3O3	3.3339	0.0168443	-	31.5	3.29971	7563-03-03	Amino acids, peptides, and analogues	5.0669	5.0067	4.3405	4.0057	4.2976	4.2604	4.7153	4.6441	3.9905	4.0465	4.2772	4.0434	4.5976	4.5915	4.5831
neg_7264	Histidinyl-Proline	metab_15602	-	-	-	HMDB0028893;HMDB0304781	neg	-	-	-	-	Organic acids and derivatives	Carboxylic acids and derivatives	289.071	M+K-2H	C11H16N4O3	3.22	0.0229764	-	53.2	0.0760135	20930-58-9	Amino acids, peptides, and analogues	4.5028	3.7491	4.0973	3.2876	3.9321	3.8497	3.4229	3.5718	3.5312	3.6799	3.9405	3.8793	4.0046	4.0139	3.994
neg_7532	N-Salicyloylaspartic acid	metab_15869	-	-	-	HMDB0039506	neg	-	-	-	-	Organic acids and derivatives	Carboxylic acids and derivatives	252.05	M-H	C11H11NO6	2.8356	0.0814368	-	34.5	-4.16424	56145-94-9	Amino acids, peptides, and analogues	4.1735	4.1389	3.2735	3.4032	3.3015	3.2635	3.3255	3.2759	3.2705	4.0453	3.8293	3.0556	3.7609	3.7058	3.697
neg_7540	20-COOH-leukotriene E4	metab_15877	-	-	-	LMFA03020060;HMDB0012634	neg	-	-	-	-	Organic acids and derivatives	Carboxylic acids and derivatives	450.196	M-H2O-H	C23H35NO7S	2.8127	0.051717	-	47.9	1.3378	-	Amino acids, peptides, and analogues	5.3493	5.3517	4.9396	4.7026	4.9626	4.8146	5.1827	5.1212	4.7225	4.8354	4.7622	4.6678	5.044	5.0109	5.0019
neg_7590	Acetyl-DL-Leucine	metab_15927	-	-	C02710	HMDB0011756	neg	-	-	-	-	Organic acids and derivatives	Carboxylic acids and derivatives	172.096	M-H	C8H15NO3	2.7669	0.0496827	59.1	-	-9.20307	1188-21-2	Amino acids, peptides, and analogues	4.1908	4.2234	3.8554	3.856	3.8149	3.8941	4.0087	3.9967	3.8137	3.8358	3.8468	3.7617	4.0035	3.982	3.9604
neg_7757	Cinnamoylglycine	metab_16094	-	-	-	HMDB0011621	neg	-	-	-	-	Organic acids and derivatives	Carboxylic acids and derivatives	250.071	M+FA-H	C11H11NO3	2.5178	0.0561692	-	63.9	-5.25434	16534-24-0	Amino acids, peptides, and analogues	4.4516	4.3089	3.8707	3.7899	3.8796	3.8295	3.98	3.9953	3.7194	4.0326	4.1667	3.8305	4.0813	4.0924	4.0452
neg_7786	Seryltyrosine	metab_16123	-	-	-	HMDB0029051	neg	-	-	-	-	Organic acids and derivatives	Carboxylic acids and derivatives	249.087	M-H2O-H	C12H16N2O5	2.4728	0.0619954	-	50.5	-4.22095	21435-27-8	Amino acids, peptides, and analogues	4.7499	4.4061	4.2814	4.0981	4.4245	4.5354	3.9073	4.1902	4.1611	4.4619	4.3502	4.3334	4.3963	4.4037	4.353
neg_7976	Glycyl-Arginine	metab_16312	-	-	-	HMDB0028835	neg	-	-	-	-	Organic acids and derivatives	Carboxylic acids and derivatives	266.102	M+Cl	C8H17N5O3	2.1592	0.0516578	-	49.6	-0.426761	-	Amino acids, peptides, and analogues	4.4811	4.4394	4.0548	4.016	4.0483	4.0502	3.8605	3.8954	3.8746	3.8662	3.9533	3.6655	4.0909	4.0788	4.047
neg_8090	Acetyl-L-tyrosine	metab_16426	-	-	C01657	HMDB0000866;HMDB0244966	neg	-	-	-	-	Organic acids and derivatives	Carboxylic acids and derivatives	222.076	M-H	C11H13NO4	1.9824	0.0480196	80.5	-	-6.37509	537-55-3	Amino acids, peptides, and analogues	4.965	5.1345	4.6007	4.6137	4.545	4.6426	4.4604	4.4156	4.7714	5.0294	5.2365	4.4399	4.8616	4.8226	4.8562
neg_8151	L-trans-5-Hydroxy-2-piperidinecarboxylic acid	metab_16487	-	-	-	HMDB0029426	neg	-	-	-	-	Organic acids and derivatives	Carboxylic acids and derivatives	166.049	M+Na-2H	C6H11NO3	1.892	0.0174829	-	45.6	5.01903	50439-45-7	Amino acids, peptides, and analogues	4.0424	4.0555	3.7478	3.7426	3.7282	3.733	3.9678	3.9133	3.6564	3.6505	3.7142	3.6011	3.8184	3.8206	3.8064
neg_8318	Norvaline	metab_16654	-	-	C01799	HMDB0013716	neg	-	-	-	-	Organic acids and derivatives	Carboxylic acids and derivatives	138.054	M+Na-2H	C5H11NO2	1.6907	0.0270786	-	38	5.70134	760-78-1	Amino acids, peptides, and analogues	4.3159	4.3209	4.0045	3.9401	3.9729	3.993	4.173	4.2176	3.8875	3.9302	4.0409	3.9105	4.1089	4.0855	4.0955
neg_8731	Daucic acid	metab_17066	-	-	-	HMDB0031665	neg	-	-	-	-	Organic acids and derivatives	Hydroxy acids and derivatives	203.018	M-H	C7H8O7	0.7206	0.0128826	-	42.8	-7.75927	34098-52-7	Beta hydroxy acids and derivatives	5.2923	5.2104	4.984	5.3198	4.9072	5.1178	5.1194	5.1379	5.2266	5.0054	5.059	5.2755	5.1556	5.1444	5.1492
neg_366	Esculin sesquihydrate	metab_8712	-	-	-	-	neg	-	-	-	-	-	-	339.071	M-H, M+Cl	C15H16O9	1.937	0.0393324	85.2	-	-3.36222	-	-	5.1761	5.083	5.1266	5.1101	5.1192	5.0571	4.9571	5.115	5.0778	4.9698	5.0669	4.9903	5.0553	5.0214	5.0358
pos_1908	Xestoaminol C	metab_1905	-	-	-	LMSP01080033;HMDB0304813	pos	-	-	-	-	Organic nitrogen compounds	Organonitrogen compounds	230.248	M+H, M+ACN+H	C14H31NO	5.8793	0.0440464	75.9	-	-0.817911	-	Amines	5.6218	5.4221	5.4601	5.4807	5.5257	5.6819	5.4002	5.3225	5.4565	5.3443	5.5025	5.3418	5.518	5.4905	5.4817
pos_3370	Eicosapentaenoyl Ethanolamide	metab_3364	-	-	-	HMDB0013649	pos	-	-	-	-	Organic nitrogen compounds	Organonitrogen compounds	310.253	M+H-2H2O	C22H35NO2	5.7322	0.0621605	-	43.3	-1.13954	109001-03-8	Amines	5.4015	5.1344	5.6712	4.9547	4.6734	4.7395	5.4534	4.926	5.3372	5.3361	5.3616	5.2602	5.3082	5.2575	5.2687
pos_3604	Eicosanoyl-EA	metab_3597	-	-	-	HMDB0248559;LMFA08040038	pos	-	-	-	-	Organic nitrogen compounds	Organonitrogen compounds	356.352	M+H	C22H45NO2	7.3437	0.0318671	53.1	-	-0.164685	-	Amines	4.8631	4.6546	4.6445	4.8782	4.8381	5.2185	4.5941	4.5203	4.8643	4.5918	4.9047	4.6129	4.9621	4.9498	4.9344
pos_4050	Isobutylpropylamine	metab_4043	-	-	-	HMDB0031244	pos	-	-	-	-	Organic nitrogen compounds	Organonitrogen compounds	116.144	M+H	C7H17N	13.9823	0.105251	41.7	-	1.61165	39190-66-4	Amines	7.208	7.2137	7.2365	7.2204	7.1434	7.1658	7.1101	7.1119	7.1684	7.1082	7.1195	7.1359	7.2146	7.1332	7.1426
pos_4211	Dehydrophytosphingosine	metab_4203	-	-	-	HMDB0038057;LMSP01030002	pos	-	-	-	-	Organic nitrogen compounds	Organonitrogen compounds	280.264	M+H-2H2O	C18H37NO3	14.2811	0.0472488	-	49.9	0.124363	3687-54-5	Amines	4.8458	4.7949	4.8148	4.8325	4.7234	4.9082	4.7369	4.7335	4.8541	4.671	4.8215	4.8202	4.7821	4.8219	4.8122
pos_4216	Dimethylethanolamine	metab_4208	map01100;map00564;map01110	Metabolic pathways;Glycerophospholipid metabolism;Biosynthesis of secondary metabolites	C04308	HMDB0032231	pos	-	-	Metabolism;Metabolism;Metabolism	Global and overview maps;Lipid metabolism;Global and overview maps	Organic nitrogen compounds	Organonitrogen compounds	90.0919	M+H	C4H11NO	14.2811	0.0468847	79.1	-	5.93546	108-01-0	Amines	4.4484	4.4412	4.4721	4.4479	4.4536	4.4755	4.4147	4.4125	4.485	4.4045	4.4281	4.4411	4.4619	4.4222	4.4352
pos_4445	Tripropylamine	metab_4437	-	-	-	HMDB0032545	pos	-	-	-	-	Organic nitrogen compounds	Organonitrogen compounds	144.175	M+H	C9H21N	13.9823	0.124051	39.4	-	-0.241787	102-69-2	Amines	4.6913	4.6501	4.6507	4.6129	4.4934	4.5358	4.5248	4.4383	4.5365	4.4908	4.4599	4.5405	4.6081	4.5244	4.5119
pos_5493	Sphinganine	metab_5485	map00600;map01100	Sphingolipid metabolism;Metabolic pathways	C00836	PW_C000184;HMDB0000269;HMDB0242634;LMSP01020001	pos	-	-	Metabolism;Metabolism	Lipid metabolism;Global and overview maps	Organic nitrogen compounds	Organonitrogen compounds	302.305	M+H	C18H39NO2	6.5239	0.0186585	83.6	-	-0.372709	764-22-7	Amines	5.6957	5.4843	5.3982	5.6876	5.708	5.9971	5.4624	5.3581	5.6366	5.4317	5.7549	5.4521	5.7475	5.7313	5.7386
pos_5953	Rimantadine	metab_5944	-	-	C07236	HMDB0014621	pos	-	-	-	-	Organic nitrogen compounds	Organonitrogen compounds	180.175	M+H	C12H21N	5.0937	0.0755886	52.4	-	-0.181405	13392-28-4	Amines	4.2181	4.1333	4.5829	4.9358	4.172	4.7624	4.7843	4.5704	4.8509	4.183	4.4388	4.9132	4.6758	4.6115	4.635
pos_6036	Convalloside	metab_6026	-	-	C19986	HMDB0034195	pos	-	-	-	-	Organic nitrogen compounds	Organonitrogen compounds	745.362	M+CH3OH+H	C35H52O15	4.8211	0.0530732	-	91.8	-2.79232	13473-51-3	Amines	4.7394	5.795	5.2244	5.8939	5.3301	5.3328	5.947	5.8682	5.7388	5.3434	5.6317	5.7595	5.6417	5.6847	5.6793
pos_8097	Choline	metab_8333	map01100;map00564;map02010;map00260	Metabolic pathways;Glycerophospholipid metabolism;ABC transporters;Glycine, serine and threonine metabolism	C00114	HMDB0000097;HMDB0250194;PW_C000065	pos	-	-	Metabolism;Metabolism;Environmental Information Processing;Metabolism	Global and overview maps;Lipid metabolism;Membrane transport;Amino acid metabolism	Organic nitrogen compounds	Organonitrogen compounds	104.107	M+H	C5H13NO	0.6204	0.0743939	82.8	-	3.44068	62-49-7	Quaternary ammonium salts	6.548	6.5758	6.5536	6.5114	6.6049	6.5835	6.5745	6.5953	6.5748	6.5471	6.5845	6.6037	6.5453	6.5699	6.6089
pos_535	Cyclophosphamide	metab_8334	-	-	C07888	HMDB0014672;PW_C009028	pos	-	-	-	-	Organic nitrogen compounds	Organonitrogen compounds	261.031	M+H-H2O, M+H	C7H15Cl2N2O2P	0.5183	0.161385	-	30.5	-5.99463	6055-19-2;50-18-0	Nitrogen mustard compounds	5.9062	6.1769	6.0203	5.9554	5.9093	5.9392	6.1057	6.0619	5.9564	5.8935	5.9458	5.9548	6.0719	6.0788	5.9473
pos_24	5-Hydroxykynurenamine	metab_23	map01100;map00380	Metabolic pathways;Tryptophan metabolism	C05638	PW_C002048;HMDB0004076	pos	-	-	Metabolism;Metabolism	Global and overview maps;Amino acid metabolism	Organic oxygen compounds	Organooxygen compounds	219.05	M+H-H2O, 2M+ACN+H, M+K, M+Na	C9H12N2O2	1.5935	0.0547681	-	34.4	-0.187133	708-23-6	Carbonyl compounds	5.6828	5.5635	5.8326	5.4676	5.8582	5.8623	5.4809	5.4641	5.6933	5.7105	5.6944	5.5168	5.6844	5.6372	5.6577
pos_150	Linalool 3,6-oxide primeveroside	metab_149	-	-	-	HMDB0035489	pos	-	-	-	-	Organic oxygen compounds	Organooxygen compounds	482.26	M+H-H2O, M+H, M+NH4	C21H36O11	3.1759	0.0816535	-	74.3	0.478175	-	Carbohydrates and carbohydrate conjugates	5.6586	6.1428	5.5582	5.6491	5.6653	5.5838	5.9004	6.2395	5.4444	5.5387	5.8239	5.8186	5.8954	5.8276	5.8468
pos_276	2-Hydroxy-2,6,6-trimethylcyclohexanone	metab_275	-	-	-	HMDB0037023	pos	-	-	-	-	Organic oxygen compounds	Organooxygen compounds	139.112	M+H-H2O, M+H, M+H-2H2O	C9H16O2	9.7003	0.129762	-	42.3	-0.40688	7500-42-7	Carbonyl compounds	5.8551	5.8223	5.8758	5.827	5.9075	5.9446	5.8751	5.9004	5.9362	5.8428	5.8854	5.8953	5.8236	5.9099	5.9347
pos_352	Eugenol O-[a-L-Arabinofuranosyl-(1->6)-b-D-glucopyranoside]	metab_351	-	-	-	HMDB0037603	pos	-	-	-	-	Organic oxygen compounds	Organooxygen compounds	481.168	M+Na, M+K, M+NH4	C21H30O11	3.4219	0.0265719	-	35.3	0.907101	229333-98-6	Carbohydrates and carbohydrate conjugates	5.0155	4.9283	4.6526	5.6876	4.608	5.1523	4.7342	4.7666	5.542	4.5161	4.6167	5.2889	5.0935	5.1077	5.1164
pos_434	Chlorogenic Acid	metab_433	map00940;map00941;map01110;map00945	Phenylpropanoid biosynthesis;Flavonoid biosynthesis;Biosynthesis of secondary metabolites;Stilbenoid, diarylheptanoid and gingerol biosynthesis	C00852	HMDB0003164;HMDB0040690	pos	-	-	Metabolism;Metabolism;Metabolism;Metabolism	Biosynthesis of other secondary metabolites;Biosynthesis of other secondary metabolites;Global and overview maps;Biosynthesis of other secondary metabolites	Organic oxygen compounds	Organooxygen compounds	377.084	M+Na, M+K, M+H	C16H18O9	2.1257	0.0285224	63.6	-	0.0887659	202650-88-2;327-97-9;202650-88-2	Alcohols and polyols	5.67	5.6134	5.9824	5.6471	6.1863	6.147	4.7173	4.7806	5.7998	6.0914	5.7697	6.0401	5.8228	5.8467	5.8295
pos_445	Cyclocalopin D	metab_444	-	-	-	HMDB0039813	pos	-	-	-	-	Organic oxygen compounds	Organooxygen compounds	539.174	M+Na, M+K, M+NH4	C23H32O13	2.2802	0.0469864	-	83.5	0.325869	-	Carbohydrates and carbohydrate conjugates	5.4709	5.5787	5.691	5.7243	5.625	5.7053	5.5111	5.3986	5.7005	5.8712	5.6096	5.7498	5.6613	5.661	5.6253
neg_790	DEOXYSAPPANONE B 7,3'-DIMETHYL ETHER	metab_9135	-	-	-	-	neg	-	-	-	-	-	-	313.107	M-H2O-H, M-H	C18H18O5	5.5395	0.0788511	34.4	-	-4.39586	-	-	4.5312	4.7303	2.6996	2.1918	2.0458	2.2172	2.4241	1.434	1.8582	2.1022	3.3517	2.2447	3.9155	3.8482	3.8974
pos_781	Lucuminic acid	metab_778	-	-	-	HMDB0035007	pos	-	-	-	-	Organic oxygen compounds	Organooxygen compounds	469.132	M+NH4, M+Na	C19H26O12	1.9764	0.0169424	-	44	-1.18146	190323-48-9	Carbohydrates and carbohydrate conjugates	5.0359	4.8598	4.4188	4.7243	4.5018	4.7311	4.5202	4.5913	4.7272	4.5706	4.3735	4.9223	4.7815	4.7758	4.7669
pos_842	(1R,2R,4S)-p-Menthane-1,2,8-triol 8-glucoside	metab_839	-	-	-	HMDB0039894	pos	-	-	-	-	Organic oxygen compounds	Organooxygen compounds	373.184	M+Na, M+K	C16H30O8	2.2357	0.0372762	-	64.8	0.607454	378254-09-2	Carbohydrates and carbohydrate conjugates	5.6745	5.6364	5.2594	5.0828	5.3542	5.4279	5.5078	5.5652	5.1953	5.4887	5.5715	5.3102	5.4857	5.5039	5.4717
pos_860	DHAP(10:0)	metab_857	-	-	-	HMDB0011675	pos	-	-	-	-	Organic oxygen compounds	Organooxygen compounds	325.139	M+H, M+NH4	C13H25O7P	2.3247	0.035009	61.3	-	-4.97104	-	Carbonyl compounds	5.9961	5.9421	5.5516	5.3412	5.591	5.5929	5.7524	5.7161	5.46	5.4571	5.5826	5.4657	5.685	5.66	5.6579
pos_904	Semilepidinoside B	metab_901	-	-	-	HMDB0033108	pos	-	-	-	-	Organic oxygen compounds	Organooxygen compounds	349.141	M+H-H2O, M+Na	C17H22N2O7	2.4962	0.0901845	-	68.8	4.48904	-	Carbohydrates and carbohydrate conjugates	5.2391	5.0423	5.11	4.8849	5.1292	5.2101	5.2527	4.8841	4.8335	4.9806	5.0168	5.0253	5.1472	5.0891	5.0747
pos_1215	Phlorin	metab_1212	-	-	-	HMDB0035589	pos	-	-	-	-	Organic oxygen compounds	Organooxygen compounds	289.092	M+H-H2O, M+H	C12H16O8	3.9861	0.0982917	38.4	-	-0.0336748	28217-60-9	Carbohydrates and carbohydrate conjugates	4.4595	4.3287	3.7602	4.7065	3.7774	4.2669	3.9707	4.1052	4.4098	3.6031	3.7179	4.3673	4.2883	4.2194	4.2134
pos_1443	Isokobusone	metab_1440	-	-	C16977	HMDB0036791	pos	-	-	-	-	Organic oxygen compounds	Organooxygen compounds	240.196	M+H, M+NH4	C14H22O2	5.6876	0.0808138	-	45.4	-0.992002	24173-72-6	Alcohols and polyols	4.6482	4.664	4.717	4.7381	4.6564	4.7122	4.7002	4.6406	4.7604	4.6024	4.6023	4.7258	4.724	4.6689	4.6608
pos_1561	Ambolic acid	metab_1558	-	-	-	HMDB0035713	pos	-	-	-	-	Organic oxygen compounds	Organooxygen compounds	453.369	M+H-H2O, M+Na	C31H50O3	6.5903	0.0851867	-	46.7	-8.61988	13878-93-8	Carbohydrates and carbohydrate conjugates	2.4324	2.3093	3.7688	5.1239	2.2557	4.9349	5.0385	4.1518	5.0425	2.5323	3.4917	5.0886	4.6594	4.6628	4.5954
pos_1792	2-Hexylidenecyclopentanone	metab_1789	-	-	-	HMDB0031728	pos	-	-	-	-	Organic oxygen compounds	Organooxygen compounds	184.17	M+H, M+NH4	C11H18O	8.3577	0.0593285	-	44.1	-0.30367	17373-89-6	Carbonyl compounds	5.2527	5.1582	5.2015	5.2412	5.0758	5.2527	5.0605	5.0653	5.256	5.0107	5.1887	5.1921	5.1989	5.158	5.1525
pos_1803	3-Methyl-2-cyclohexen-1-one	metab_1800	-	-	-	HMDB0031541	pos	-	-	-	-	Organic oxygen compounds	Organooxygen compounds	128.107	M+NH4, M+CH3OH+H	C7H10O	8.3577	0.120516	-	49.8	0.704267	1193-18-6	Carbonyl compounds	4.8904	4.8268	4.8344	4.8624	4.7306	4.8562	4.6926	4.6854	4.8319	4.6102	4.7681	4.7834	4.8422	4.7593	4.7498
pos_2166	Cappariloside A	metab_2161	-	-	-	HMDB0034937	pos	-	-	-	-	Organic oxygen compounds	Organooxygen compounds	335.124	M+H, M+CH3OH+H	C16H18N2O6	2.1257	0.0672099	30.4	-	0.047599	229483-41-4	Carbohydrates and carbohydrate conjugates	5.1385	5.1225	4.7647	4.5407	4.8131	4.8278	5.0927	4.8999	4.5835	4.6459	4.5966	4.5132	4.9679	4.9095	4.9382
pos_2519	(-)-erythro-Anethole glycol 2-glucoside	metab_2514	-	-	-	HMDB0033067	pos	-	-	-	-	Organic oxygen compounds	Organooxygen compounds	386.181	M+ACN+H	C16H24O8	1.5505	0.14121	-	45.8	0.0731045	217973-39-2	Carbohydrates and carbohydrate conjugates	4.7721	4.8143	4.2266	3.997	4.4252	4.3965	4.6367	4.4216	4.5725	4.5591	4.5085	4.3837	4.5928	4.5523	4.4693
pos_2592	2,6-DIMETHOXYQUINONE	metab_2587	-	-	C10331	HMDB0029673	pos	-	-	-	-	Organic oxygen compounds	Organooxygen compounds	169.05	M+H	C8H8O4	1.8917	0.0815175	44.8	-	0.250525	530-55-2	Carbonyl compounds	4.6241	4.7679	4.9996	4.3394	4.726	4.9833	4.5737	4.0583	4.6256	5.1059	4.8462	4.5163	4.8044	4.7446	4.7442
neg_1249	N-Acetyl-DL-tryptophan	metab_9594	-	-	-	-	neg	-	-	-	-	-	-	245.092	M-H, M+Na-2H	C13H14N2O3	3.0394	0.0471019	75.5	-	-5.02333	-	-	5.3333	5.1477	5.0881	5.8289	4.9446	5.172	4.9552	5.0058	5.5531	4.5968	4.3191	5.3847	5.2346	5.1968	5.2034
pos_2728	Eremopetasinorone A	metab_2722	-	-	-	HMDB0029669	pos	-	-	-	-	Organic oxygen compounds	Organooxygen compounds	207.138	M+H	C13H18O2	2.4543	0.0395971	60.3	-	0.425756	182127-76-0	Carbonyl compounds	6.7135	6.6724	6.2864	6.0069	6.3338	6.258	6.4498	6.396	6.0677	6.2122	6.2075	6.1376	6.4151	6.3832	6.3888
neg_1269	N-Acetyl-D-phenylalanine	metab_9614	map01100;map00360	Metabolic pathways;Phenylalanine metabolism	C05620	-	neg	-	-	Metabolism;Metabolism	Global and overview maps;Amino acid metabolism	-	-	206.081	M-H, M+Na-2H	C11H13NO3	2.8808	0.0805038	93.1	-	-7.12168	10172-89-1	-	4.9993	4.886	4.6256	4.9325	4.6102	4.7513	4.7865	4.6892	4.7082	4.7791	5.0139	4.5118	4.8445	4.7789	4.7937
pos_2948	1-(alpha-Methyl-4-(2-methylpropyl)benzeneacetate)-beta-D-Glucopyranuronic acid	metab_2942	-	-	-	HMDB0010343	pos	-	-	-	-	Organic oxygen compounds	Organooxygen compounds	787.307	2M+Na	C19H26O8	3.2653	0.0958318	-	49.5	-9.96508	98649-76-4	Carbohydrates and carbohydrate conjugates	5.5661	5.3161	5.1933	4.6864	5.269	5.1601	4.4131	4.428	4.4726	4.8022	4.7458	4.0897	5.0806	5.0318	4.9985
pos_3160	Jasmolone	metab_3154	-	-	-	HMDB0030039	pos	-	-	-	-	Organic oxygen compounds	Organooxygen compounds	198.149	M+NH4	C11H16O2	4.3026	0.0374203	-	59.9	0.321791	54383-66-3	Alcohols and polyols	4.3418	4.3093	4.5285	4.7831	4.3636	4.6868	4.6443	4.5374	4.7571	4.3093	4.4209	4.7328	4.5868	4.5583	4.5597
pos_3325	1-Methoxy-3-(4-hydroxyphenyl)-2E-propenal 4'-glucoside	metab_3319	-	-	-	HMDB0034755	pos	-	-	-	-	Organic oxygen compounds	Organooxygen compounds	675.266	2M+Na	C16H22O7	5.3842	0.0793103	-	44.7	6.10806	-	Carbohydrates and carbohydrate conjugates	6.4097	6.2099	6.6194	6.3932	6.3035	6.0813	6.2282	6.2052	5.8756	6.3902	6.5252	6.5454	6.5209	6.4737	6.455
pos_3572	Cyclododecanone	metab_3565	-	-	-	HMDB0031341	pos	-	-	-	-	Organic oxygen compounds	Organooxygen compounds	200.201	M+NH4	C12H22O	7.0788	0.0979443	-	31.4	0.129631	830-13-7	Carbonyl compounds	4.7299	4.8893	4.8644	4.7785	4.6811	4.6711	4.5979	4.6738	4.7083	4.6459	4.7137	4.6696	4.7628	4.6798	4.7447
pos_3847	5-Octen-2-one	metab_3840	-	-	-	HMDB0035390	pos	-	-	-	-	Organic oxygen compounds	Organooxygen compounds	127.112	M+H	C8H14O	8.9126	0.0509802	61.1	-	0.629853	36359-70-3	Carbonyl compounds	5.2503	5.2388	5.2518	5.1691	5.2663	5.3331	5.2752	5.2653	5.3067	5.1347	5.2305	5.2521	5.2332	5.2699	5.274
pos_4664	5-Methyl-2-furaldehyde	metab_4656	-	-	C11115	HMDB0033002	pos	-	-	-	-	Organic oxygen compounds	Organooxygen compounds	111.044	M+H	C6H6O2	9.2507	0.0790138	64.1	-	1.95769	620-02-0	Carbonyl compounds	4.5087	4.5211	4.5365	4.5001	4.5269	4.5757	4.5452	4.4889	4.5877	4.4934	4.5508	4.5517	4.4701	4.5176	4.538
pos_4759	N-di-Demethyl roxithromycin	metab_4751	-	-	-	HMDB0060612	pos	-	-	-	-	Organic oxygen compounds	Organooxygen compounds	829.507	M+Na	C40H74N2O14	8.9126	0.0413296	-	92.2	4.61965	-	Carbohydrates and carbohydrate conjugates	4.5929	5.704	5.6481	5.8065	5.5382	5.46	5.9998	5.3231	6.1805	5.9932	5.6967	5.8029	5.712	5.7186	5.6844
pos_5557	Alliospiroside D	metab_5549	-	-	-	HMDB0030915	pos	-	-	-	-	Organic oxygen compounds	Organooxygen compounds	777.403	M+Na	C39H62O14	6.3089	0.0432886	-	34.9	-0.338755	114317-58-7	Carbonyl compounds	5.0363	5.2707	5.4367	5.2491	5.5084	5.4391	5.8695	5.6632	5.6971	5.4891	5.6665	5.7155	5.5679	5.5609	5.5321
pos_5906	Tri-N-acetylchitotriose	metab_5897	-	-	-	HMDB0006698	pos	-	-	-	-	Organic oxygen compounds	Organooxygen compounds	691.261	M+ACN+Na	C24H41N3O16	5.2289	0.0855689	-	69.5	-4.99545	38864-21-0	Carbohydrates and carbohydrate conjugates	5.8946	5.8637	6.131	5.6777	5.3988	5.3169	6.289	5.9715	5.3151	5.8379	6.3541	6.1681	6.0939	6.0687	6.0197
pos_6058	Heliespirone A	metab_6048	-	-	-	HMDB0031972	pos	-	-	-	-	Organic oxygen compounds	Organooxygen compounds	265.141	M+H	C15H20O4	4.7756	0.0336197	-	31.3	-7.66142	202533-71-9	Carbonyl compounds	4.1044	4.2557	3.9715	3.8876	3.8627	3.7737	4.1699	4.459	3.7881	3.8108	4.0591	4.0829	4.0907	4.0647	4.0899
pos_6408	[6]-Gingerdiol 4'-O-beta-D-glucopyranoside	metab_6398	-	-	-	HMDB0036122	pos	-	-	-	-	Organic oxygen compounds	Organooxygen compounds	441.246	M+H-H2O	C23H38O9	3.8504	0.066713	-	43.7	-4.32811	-	Carbohydrates and carbohydrate conjugates	4.929	4.504	4.3208	4.9291	4.2791	4.5254	4.4906	4.4184	5.2554	4.5512	4.3501	5.2644	4.764	4.7792	4.7224
pos_6412	1-(5-Methyl-3-pyridinyl)-1-decanone	metab_6402	-	-	-	HMDB0031952	pos	-	-	-	-	Organic oxygen compounds	Organooxygen compounds	230.19	M+H-H2O	C16H25NO	3.8504	0.0354676	-	58.5	-0.0582473	194345-50-1	Carbonyl compounds	4.8886	4.5248	4.9515	4.7836	4.4307	4.1922	4.8021	4.7628	4.8275	4.6367	4.8727	5.0069	4.772	4.7475	4.744
neg_1782	6-{[2-(3,4-dihydroxyphenyl)acetyl]oxy}-3,4,5-trihydroxyoxane-2-carboxylic acid	metab_10125	-	-	-	-	neg	-	-	-	-	-	-	389.071	M+FA-H	C14H16O10	0.8242	0.0585733	-	57.8	-3.85228	-	-	5.2143	4.5812	4.5563	4.0741	4.7865	4.6957	3.5522	3.4062	3.9366	4.5199	4.0874	4.4728	4.5596	4.5586	4.5143
pos_6645	Safranal	metab_6634	-	-	C17062	HMDB0036061	pos	-	-	-	-	Organic oxygen compounds	Organic oxides	151.112	M+H	C10H14O	3.3994	0.0472939	55.2	-	0.445409	116-26-7	Not Available	5.2404	5.1981	4.8657	4.6823	4.8977	4.8406	4.9592	4.9621	4.7474	4.7763	4.8278	4.8318	4.9704	4.9314	4.9407
pos_6661	Apiosylglucosyl 4-hydroxybenzoate	metab_6650	-	-	-	HMDB0035318	pos	-	-	-	-	Organic oxygen compounds	Organooxygen compounds	471.09	M+K	C18H24O12	3.3541	0.0426243	-	46.6	0.430116	223261-31-2	Carbohydrates and carbohydrate conjugates	3.8652	3.8123	4.1375	3.9185	4.2047	4.425	4.9527	3.3309	4.0293	4.5042	4.1649	3.9635	4.2938	4.3272	4.3251
pos_6691	Phenethyl rutinoside	metab_6680	-	-	-	HMDB0032622	pos	-	-	-	-	Organic oxygen compounds	Organooxygen compounds	463.217	M+CH3OH+H	C20H30O10	3.2869	0.119659	-	65.3	0.0655012	88510-08-1	Carbohydrates and carbohydrate conjugates	3.9528	4.4935	4.305	5.039	4.5258	4.736	4.4065	4.2165	5.025	4.5192	4.3199	4.3748	4.4482	4.4003	4.3437
pos_6782	N2-Galacturonyl-L-lysine	metab_6771	-	-	-	HMDB0033105	pos	-	-	-	-	Organic oxygen compounds	Organooxygen compounds	355.173	M+CH3OH+H	C12H22N2O8	3.1098	0.016495	-	37.7	6.66272	220718-56-9	Carbohydrates and carbohydrate conjugates	5.1809	5.2178	4.9931	5.064	5.0256	5.0216	5.0757	5.1144	5.1278	4.9152	5.0227	5.1392	5.1028	5.1126	5.0987
pos_6951	PHENACYLAMINE	metab_6939	-	-	-	HMDB0032628	pos	-	-	-	-	Organic oxygen compounds	Organooxygen compounds	136.076	M+H	C8H9NO	2.8455	0.065793	35.3	-	0.641318	613-89-8	Carbonyl compounds	4.8017	4.9827	4.6806	4.7173	4.6828	4.5438	4.7001	4.6443	4.6485	4.3721	4.4773	4.6881	4.7309	4.6743	4.6979
neg_1956	3,5,6,7-tetrahydroxy-2-(3,4,5-trihydroxyphenyl)-4H-chromen-4-one	metab_10299	-	-	-	-	neg	-	-	-	-	-	-	379.033	M+FA-H	C15H10O9	1.6222	0.0250384	-	49.8	6.18125	-	-	4.8661	4.7092	4.5884	4.6564	4.4879	4.4449	4.676	4.7233	4.5869	4.4488	4.5312	4.7077	4.6539	4.6634	4.6417
pos_6968	3,5,5-Trimethyl-2-cyclopenten-1-one	metab_6956	-	-	-	HMDB0040246	pos	-	-	-	-	Organic oxygen compounds	Organooxygen compounds	125.096	M+H	C8H12O	2.8232	0.0166235	63.8	-	1.44424	24156-95-4	Carbonyl compounds	4.4922	4.5171	4.5091	4.744	4.218	4.6441	4.6583	4.6348	4.7279	4.197	4.4289	4.7728	4.5987	4.585	4.5881
neg_1998	6-(1-benzofuran-4-yloxy)-3,4,5-trihydroxyoxane-2-carboxylic acid	metab_10341	-	-	-	-	neg	-	-	-	-	-	-	309.06	M-H	C14H14O8	1.736	0.0338965	-	67.1	-3.55373	-	-	4.4094	4.0529	4.3052	4.1717	4.4857	4.5506	3.5111	3.6273	4.1545	4.2158	3.8726	4.0749	4.1958	4.1895	4.1675
pos_7028	Hydroxytyrosol 1-O-glucoside	metab_7016	-	-	-	HMDB0041024	pos	-	-	-	-	Organic oxygen compounds	Organooxygen compounds	339.108	M+Na	C14H20O8	2.7151	0.119684	-	80.5	8.05274	76873-99-9	Carbohydrates and carbohydrate conjugates	4.7072	4.7064	4.7307	4.7063	4.7644	4.6528	4.3301	4.5067	4.7169	4.8176	4.6373	4.8544	4.7346	4.6577	4.6392
pos_7060	4,4alpha,5,6-Tetrahydro-7-methyl-2(3H)-naphthalenone	metab_7048	-	-	-	HMDB0039803	pos	-	-	-	-	Organic oxygen compounds	Organooxygen compounds	163.112	M+H	C11H14O	2.6704	0.0652908	47.9	-	0.251844	34545-88-5	Carbonyl compounds	5.5215	5.4955	5.1169	4.9493	5.164	5.13	5.2596	5.2522	5.1048	5.0811	5.1298	5.0728	5.2761	5.2324	5.2241
pos_7180	Cyclopentanone	metab_7167	-	-	C00557	HMDB0031407	pos	-	-	-	-	Organic oxygen compounds	Organooxygen compounds	85.0654	M+H	C5H8O	2.4543	0.0290571	30.8	-	6.87628	120-92-3	Carbonyl compounds	4.3613	4.326	3.9488	3.7131	3.9737	3.9065	4.1424	4.1555	3.8491	3.8495	3.909	4.0083	4.0804	4.0763	4.0998
neg_2048	4-Hydroxybenzyl isothiocyanate 4''-acetylrhamnoside	metab_10390	-	-	-	-	neg	-	-	-	-	-	-	374.071	M+Na-2H	C16H19NO6S	1.8246	0.10148	-	37.7	7.55509	-	-	4.9591	4.6121	4.7809	4.4954	4.8816	4.8143	3.8961	3.9805	4.394	4.6466	4.3674	4.6415	4.7214	4.6352	4.6669
neg_2072	(3,4,5,6-tetrahydroxyoxan-2-yl)methyl (2E)-3-(3,4-dihydroxyphenyl)prop-2-enoate	metab_10414	-	-	-	-	neg	-	-	-	-	-	-	341.087	M-H	C15H18O9	1.892	0.0876856	-	89.8	-3.6013	-	-	5.3165	5.2772	5.4959	5.4857	5.5072	5.5562	4.6361	4.8963	5.3259	5.2495	5.1466	5.4158	5.3477	5.2713	5.3157
pos_7255	2,6-Dimethyl-7-octen-3-one	metab_7240	-	-	-	HMDB0032118	pos	-	-	-	-	Organic oxygen compounds	Organooxygen compounds	155.143	M+H	C10H18O	2.3247	0.00952118	30.9	-	0.512094	19776-07-9	Carbonyl compounds	4.8546	4.7603	4.0918	3.5111	4.2211	4.1788	4.5	4.5351	3.9276	4.3112	4.4262	3.9313	4.4166	4.4089	4.4103
pos_7315	4-Hydroxycyclohexylacetic acid	metab_7300	-	-	-	HMDB0000451	pos	-	-	-	-	Organic oxygen compounds	Organooxygen compounds	159.102	M+H	C8H14O3	2.2135	0.0626609	66.6	-	1.38294	68592-22-3	Alcohols and polyols	4.6995	4.7732	4.1083	3.7249	4.2394	4.0752	4.2919	4.2129	3.9289	4.1937	4.2149	3.9436	4.3526	4.311	4.3025
pos_7643	4-Hydroxy-2,6,6-trimethyl-3-oxo-1,4-cyclohexadiene-1-carboxaldehyde	metab_7627	-	-	-	HMDB0037602	pos	-	-	-	-	Organic oxygen compounds	Organooxygen compounds	163.075	M+H-H2O	C10H12O3	1.6581	0.113517	-	33.6	0.130954	35692-95-6	Carbonyl compounds	4.7355	4.7578	4.5752	4.3752	4.4819	4.3737	4.6014	4.5752	4.4071	4.419	4.551	4.5683	4.6619	4.5637	4.6332
pos_7675	Trimethylaminoacetone	metab_7659	-	-	-	HMDB0012296	pos	-	-	-	-	Organic oxygen compounds	Organooxygen compounds	116.107	M+H	C6H13NO	1.6154	0.0802512	38.2	-	2.13079	13429-97-5	Carbonyl compounds	3.9846	4.0024	4.1017	3.8212	3.8234	3.7982	4.2166	4.0545	4.0898	3.7808	3.9482	4.0307	3.9707	4.039	4.0215
pos_7873	D-Erythroascorbic acid 1'-a-D-xylopyranoside	metab_7856	-	-	-	HMDB0033626	pos	-	-	-	-	Organic oxygen compounds	Organooxygen compounds	261.058	M+H-H2O	C10H14O9	0.8407	0.0307185	-	60.1	-8.5669	174339-85-6	Carbohydrates and carbohydrate conjugates	5.7811	5.7367	5.7786	5.5197	5.8222	5.8292	5.5992	5.5989	5.646	5.7465	5.7264	5.6012	5.7359	5.7133	5.7373
pos_4179	Quinone	metab_8345	-	-	C00472	HMDB0003364;PW_C001860	pos	-	-	-	-	Organic oxygen compounds	Organooxygen compounds	109.029	M+H	C6H4O2	15.9705	0.0518504	46.3	-	3.29652	106-51-4	Carbonyl compounds	4.4788	4.4832	4.5172	4.4965	4.5251	4.546	4.5017	4.5052	4.5649	4.4835	4.506	4.5248	4.4793	4.5162	4.5211
neg_3	Linalool oxide D 3-[apiosyl-(1->6)-glucoside]	metab_8349	-	-	-	HMDB0031367	neg	-	-	-	-	Organic oxygen compounds	Organooxygen compounds	463.217	M-H, M+FA-H, M+Cl, M-H2O-H	C21H36O11	3.1745	0.0459788	-	71.4	-2.74559	-	Carbohydrates and carbohydrate conjugates	5.7401	6.2383	5.7762	6.0129	5.784	5.8072	6.0432	6.3426	5.7758	5.8121	6.0074	6.0093	6.042	6.0035	6.0146
neg_53	3-O-p-Coumaroylquinic acid	metab_8399	-	-	-	HMDB0029681	neg	-	-	-	-	Organic oxygen compounds	Organooxygen compounds	337.092	M-H, 2M+Hac-H, M+Na-2H	C16H18O8	2.4954	0.0409962	-	84.4	-3.07123	-	Alcohols and polyols	5.4254	5.3995	5.9428	5.9513	5.9247	5.7904	5.4382	5.6051	5.9806	6.0291	5.7968	6.0798	5.8242	5.7887	5.8052
neg_72	3-Hydroxychavicol 1-[rhamnosyl-(1->6)-glucoside]	metab_8418	-	-	-	HMDB0037108	neg	-	-	-	-	Organic oxygen compounds	Organooxygen compounds	503.176	M-H, M+Cl, M+FA-H	C21H30O11	3.4024	0.0338311	-	67.6	-2.66377	267668-14-4	Carbohydrates and carbohydrate conjugates	4.9162	4.9146	4.3172	5.3345	4.3142	4.7701	4.5275	4.6786	5.134	4.2048	4.3164	4.8141	4.7637	4.7926	4.7835
neg_338	4-Hydroxy-5-(3',4'-dihydroxyphenyl)-valeric acid-O-glucuronide	metab_8684	-	-	-	HMDB0059971	neg	-	-	-	-	Organic oxygen compounds	Organooxygen compounds	401.108	M-H, M+FA-H	C17H22O11	1.7588	0.149473	-	72.1	-3.44047	-	Carbohydrates and carbohydrate conjugates	5.8277	5.8687	5.2084	4.952	5.2543	5.2385	5.1269	5.4225	4.9729	5.2	5.2578	4.8612	5.339	5.4351	5.3168
neg_391	3-Hydroxy-4-butanolide	metab_8737	-	-	-	HMDB0034681	neg	-	-	-	-	Organic oxygen compounds	Organooxygen compounds	285.06	M+Na-2H, 2M+Hac-H	C10H16O8	2.1154	0.0299903	-	58.2	4.92458	211107-44-7	Carbohydrates and carbohydrate conjugates	5.2455	4.973	4.1508	4.6981	4.1769	4.3378	4.4496	4.4247	4.3317	5.0728	5.0286	4.0344	4.7792	4.7535	4.763
neg_434	Sambacin	metab_8780	-	-	-	HMDB0038883	neg	-	-	-	-	Organic oxygen compounds	Organooxygen compounds	539.212	M-H, M+Cl	C26H36O12	2.4508	0.0426019	-	56	-2.61668	85562-86-3	Carbohydrates and carbohydrate conjugates	4.9381	5.0721	4.6705	4.3661	4.6785	4.5822	4.8484	4.9554	4.5977	4.8804	4.8478	4.8022	4.8129	4.8369	4.8007
neg_474	Phenylethyl primeveroside	metab_8820	-	-	-	HMDB0041274	neg	-	-	-	-	Organic oxygen compounds	Organooxygen compounds	415.16	M-H, M+FA-H	C19H28O10	2.7209	0.058894	-	30.5	-3.38758	129932-48-5	Carbohydrates and carbohydrate conjugates	4.4703	4.4612	3.7981	3.9609	3.7101	3.8201	4.2732	4.2237	4.0913	3.5334	3.8628	4.2119	4.1387	4.1104	4.0878
neg_1197	Pteroside P	metab_9542	-	-	-	HMDB0036608	neg	-	-	-	-	Organic oxygen compounds	Organooxygen compounds	441.174	M+Cl, M+FA-H	C20H28O8	3.9166	0.0132414	-	60.5	-9.10093	54854-88-5	Carbohydrates and carbohydrate conjugates	4.4073	4.2678	4.273	4.2483	4.1441	4.1501	4.277	4.5009	4.4006	4.1553	4.155	4.5597	4.3248	4.3217	4.3137
neg_1395	Dimethyl 2-galloylgalactarate	metab_9739	-	-	-	HMDB0036935	neg	-	-	-	-	Organic oxygen compounds	Organooxygen compounds	389.071	M-H, M+Na-2H	C15H18O12	1.5995	0.0923258	-	33.7	-3.10918	-	Carbohydrates and carbohydrate conjugates	5.848	5.2116	5.2542	4.8603	5.5364	5.4671	4.3785	4.3861	4.9283	5.2744	4.8401	5.2062	5.2638	5.3138	5.2355
neg_1471	D-Myoinositol 4-phosphate	metab_9815	map01100;map04070;map00562	Metabolic pathways;Phosphatidylinositol signaling system;Inositol phosphate metabolism	C03546	HMDB0001313	neg	-	-	Metabolism;Environmental Information Processing;Metabolism	Global and overview maps;Signal transduction;Carbohydrate metabolism	Organic oxygen compounds	Organooxygen compounds	259.021	M-H2O-H, M-H	C6H13O9P	0.6997	0.0492286	51.2	-	-4.35635	69256-52-6	Alcohols and polyols	5.1601	5.1374	4.966	4.8655	4.9562	4.9434	5.003	5.0384	4.873	4.9817	5.0032	4.9042	4.9917	4.9563	4.9542
neg_1498	D-myo-Inositol 1,4-bisphosphate	metab_9841	map01100;map04070;map00562	Metabolic pathways;Phosphatidylinositol signaling system;Inositol phosphate metabolism	C01220	HMDB0000968	neg	-	-	Metabolism;Environmental Information Processing;Metabolism	Global and overview maps;Signal transduction;Carbohydrate metabolism	Organic oxygen compounds	Organooxygen compounds	338.987	M-H, M+K-2H	C6H14O12P2	0.7411	0.04951	54.2	-	-4.22666	74465-19-3	Alcohols and polyols	3.5281	2.2581	4.459	4.6217	4.4368	4.562	4.0478	2.2257	4.6545	4.5115	4.4139	4.5163	4.3672	4.3264	4.3601
neg_1687	Ethyl beta-D-glucopyranoside	metab_10030	-	-	-	HMDB0029968	neg	-	-	-	-	Organic oxygen compounds	Organooxygen compounds	253.092	M+FA-H	C8H16O6	0.6794	0.0411605	-	44.3	-5.75073	3198-49-0	Carbohydrates and carbohydrate conjugates	5.071	4.8596	4.8378	4.6706	4.9072	4.8041	4.7418	4.835	4.6556	4.6864	4.8474	4.8402	4.7833	4.8125	4.7806
neg_1765	2,3-Butanediol glucoside	metab_10108	-	-	-	HMDB0040822	neg	-	-	-	-	Organic oxygen compounds	Organooxygen compounds	297.118	M+FA-H	C10H20O7	0.8031	0.168741	-	59	-5.11807	146763-54-4	Carbohydrates and carbohydrate conjugates	5.1844	4.8711	4.4145	4.1176	4.3896	4.549	4.4473	4.4179	3.7818	4.4878	4.428	3.9049	4.4524	4.581	4.4667
neg_1881	Acaciabiuronic acid	metab_10224	-	-	-	HMDB0029938	neg	-	-	-	-	Organic oxygen compounds	Organooxygen compounds	337.076	M-H2O-H	C12H20O12	1.2449	0.0508505	-	47.4	-3.27259	7264-19-9	Carbohydrates and carbohydrate conjugates	4.7689	4.6379	4.217	4.2242	4.242	4.3383	4.2464	4.3606	4.0836	4.3128	4.3835	4.1528	4.3965	4.3536	4.3858
neg_2196	Taraxacoside	metab_10538	-	-	-	HMDB0030055	neg	-	-	-	-	Organic oxygen compounds	Organooxygen compounds	443.118	M+FA-H	C18H22O10	2.2032	0.0871077	-	59.8	-3.91834	98449-40-2	Carbohydrates and carbohydrate conjugates	4.7397	4.8931	3.8826	3.9901	4.0195	4.0525	4.1874	4.1241	3.7326	3.831	3.7857	3.7803	4.3388	4.2796	4.2707
neg_2224	Valproic acid glucuronide	metab_10566	-	-	-	PW_C000720;HMDB0000901	neg	-	-	-	-	Organic oxygen compounds	Organooxygen compounds	365.144	M+FA-H	C14H24O8	2.2704	0.0623638	-	57.8	-3.95871	60113-83-9	Carbohydrates and carbohydrate conjugates	4.5132	4.4878	3.7385	3.5744	3.783	3.7173	4.0937	3.977	3.7405	3.9035	3.8581	3.5687	4.0889	4.039	4.0477
neg_2390	Cis-p-Coumaric acid 4-[apiosyl-(1->2)-glucoside]	metab_10731	-	-	-	HMDB0037088	neg	-	-	-	-	Organic oxygen compounds	Organooxygen compounds	503.136	M+FA-H	C20H26O12	2.6759	0.107516	-	49.6	-9.80693	-	Carbohydrates and carbohydrate conjugates	3.7805	4.6253	4.5312	4.2904	4.4419	4.3771	4.51	4.8673	3.9343	3.872	4.2657	4.4412	4.3197	4.2448	4.2376
neg_2543	Benzyl gentiobioside	metab_10884	-	-	-	HMDB0041515	neg	-	-	-	-	Organic oxygen compounds	Organooxygen compounds	413.144	M-H2O-H	C19H28O11	3.0166	0.039357	-	65.7	-3.04368	56775-64-5	Carbohydrates and carbohydrate conjugates	5.3857	4.863	4.4875	5.1569	4.5201	4.9625	5.0924	4.8975	5.0592	4.6598	4.6247	5.0728	4.9773	4.9636	4.9432
neg_2682	HMBOA-Glc	metab_11023	-	-	-	HMDB0037263	neg	-	-	-	-	Organic oxygen compounds	Organooxygen compounds	356.098	M-H	C15H19NO9	3.3108	0.0121684	-	63.1	-3.24124	17622-26-3	Carbohydrates and carbohydrate conjugates	4.8642	4.7657	4.9119	4.7741	4.8945	4.8099	4.7446	4.8474	4.6925	4.7302	4.7711	4.7858	4.8112	4.8124	4.8209
neg_2734	Serotinose	metab_11075	-	-	-	HMDB0029897	neg	-	-	-	-	Organic oxygen compounds	Organooxygen compounds	293.087	M-H2O-H	C11H20O10	3.4255	0.0259874	-	57.3	-2.6219	534-98-5	Carbohydrates and carbohydrate conjugates	3.8597	3.6951	3.453	4.2126	3.4628	3.7415	3.401	3.3883	4.1679	3.3336	3.3992	3.8365	3.8036	3.8165	3.8262
neg_2758	Methyl salicylate O-[rhamnosyl-(1->6)-glucoside]	metab_11099	-	-	-	HMDB0033138	neg	-	-	-	-	Organic oxygen compounds	Organooxygen compounds	441.139	M-H2O-H	C20H28O12	3.4719	0.127744	-	66.2	-2.73507	-	Carbohydrates and carbohydrate conjugates	4.3102	4.1838	3.871	3.6371	3.9763	3.7869	4.0233	4.1252	3.7256	3.7659	3.6916	4.0046	3.9737	4.0288	4.0848
neg_3706	Kanokoside C	metab_12047	-	-	C17430	HMDB0035305	neg	-	-	-	-	Organic oxygen compounds	Organooxygen compounds	673.213	M+Cl	C27H42O17	7.0048	0.0894986	-	71.1	2.93272	64703-87-3	Carbonyl compounds	5.775	5.9392	5.6244	5.1391	5.3977	5.0005	6.1884	6.2816	4.9705	5.3885	5.8167	5.5402	5.6509	5.727	5.7087
neg_5325	Mangalkanyl glucoside	metab_13666	-	-	-	HMDB0036015	neg	-	-	-	-	Organic oxygen compounds	Organooxygen compounds	421.235	M+Cl	C21H38O6	8.3936	0.0739388	-	55.6	-2.70704	259144-63-3	Carbohydrates and carbohydrate conjugates	3.7652	4.1401	3.3747	3.3053	3.081	3.2189	4.2869	3.7774	3.2936	3.2614	4.7306	3.7262	3.9359	3.9993	3.9615
neg_5748	Adhumulone	metab_14088	-	-	-	HMDB0030138	neg	-	-	-	-	Organic oxygen compounds	Organooxygen compounds	361.198	M-H	C21H30O5	6.9925	0.123375	-	31.9	-9.83475	28374-89-2	Carbonyl compounds	4.4391	4.3264	4.1506	3.9393	4.1727	3.8681	4.0895	4.3351	3.8554	4.1097	4.3118	4.3279	4.1411	4.2214	4.247
neg_5764	Beta-D-Glucopyranosyl anthranilate	metab_14104	-	-	-	HMDB0041517	neg	-	-	-	-	Organic oxygen compounds	Organooxygen compounds	657.219	2M+Hac-H	C13H17NO7	6.9371	0.0574275	-	50.4	6.5988	-	Carbohydrates and carbohydrate conjugates	3.6051	4.3925	4.6006	3.783	4.1318	3.8331	5.1585	4.3004	3.6661	4.5533	4.7098	4.0996	4.4513	4.4719	4.5007
neg_2828	Ascochitin	metab_11169	-	-	-	-	neg	-	-	-	-	-	-	275.092	M-H	C15H16O5	3.6281	0.0286824	54.4	-	-2.94752	-	-	4.2021	4.7213	4.2245	4.5522	4.0566	3.8416	4.5297	4.904	4.3848	3.9478	4.7102	4.4914	4.4882	4.5081	4.5114
neg_6450	Ovalicin	metab_14790	-	-	C09674	HMDB0246031;HMDB0038120	neg	-	-	-	-	Organic oxygen compounds	Organooxygen compounds	637.321	2M+FA-H	C16H24O5	4.5671	0.0262852	-	38.7	-2.46842	19683-98-8	Alcohols and polyols	3.9857	4.654	4.4411	4.7341	4.4587	4.5378	4.7916	4.8038	4.5152	4.4556	4.7016	4.6708	4.6687	4.6488	4.6687
neg_6862	Pteroside A	metab_15202	-	-	-	HMDB0030758	neg	-	-	-	-	Organic oxygen compounds	Organooxygen compounds	447.14	M+K-2H	C21H30O8	3.7786	0.0541325	-	70.9	-6.65878	35910-15-7	Carbohydrates and carbohydrate conjugates	3.9894	3.8513	4.2242	3.8749	3.8107	3.6752	4.0487	3.8916	3.755	4.1922	4.3541	3.9887	4.0816	4.0917	4.126
neg_7010	4-O-alpha-D-Galactopyranosylcalystegine B2	metab_15349	-	-	-	HMDB0040770;HMDB0038228;HMDB0038226	neg	-	-	-	-	Organic oxygen compounds	Organooxygen compounds	358.113	M+Na-2H	C13H23NO9	3.5821	0.0024532	-	44.5	3.39041	3186-86-5;344928-15-0	Carbohydrates and carbohydrate conjugates	4.0121	3.8299	3.8769	3.7018	3.8651	3.8	3.8651	3.882	3.7151	3.6739	3.7921	3.6402	3.827	3.8261	3.8282
neg_7017	Dhelwangin	metab_15356	-	-	-	HMDB0030703	neg	-	-	-	-	Organic oxygen compounds	Organooxygen compounds	223.096	M-H	C12H16O4	3.5821	0.0324341	-	40.1	-5.79619	23800-56-8	Carbonyl compounds	4.7944	4.723	4.7185	4.6363	4.6477	4.7285	4.5361	4.5891	4.6411	4.8264	4.8734	4.4695	4.6904	4.6944	4.7164
neg_7379	Amygdalin	metab_15717	map00460;map01100;map01110	Cyanoamino acid metabolism;Metabolic pathways;Biosynthesis of secondary metabolites	C08325	HMDB0035030	neg	-	-	Metabolism;Metabolism;Metabolism	Metabolism of other amino acids;Global and overview maps;Global and overview maps	Organic oxygen compounds	Organooxygen compounds	438.139	M-H2O-H	C20H27NO11	3.0394	0.0339162	-	66.5	-3.68897	29883-15-6	Carbohydrates and carbohydrate conjugates	5.7284	5.7113	4.9451	4.9192	4.8858	5.0835	5.5342	5.6063	4.9548	4.8009	5.0643	5.3267	5.3763	5.3618	5.3468
neg_7430	Shikimic acid	metab_15768	map01100;map00400;map01110;map01230;map01240	Metabolic pathways;Phenylalanine, tyrosine and tryptophan biosynthesis;Biosynthesis of secondary metabolites;Biosynthesis of amino acids;Biosynthesis of cofactors	C00493	HMDB0003070	neg	-	-	Metabolism;Metabolism;Metabolism;Metabolism;Metabolism	Global and overview maps;Amino acid metabolism;Global and overview maps;Global and overview maps;Global and overview maps	Organic oxygen compounds	Organooxygen compounds	195.028	M+Na-2H	C7H10O5	2.971	0.0475515	-	48.1	4.98475	138-59-0	Alcohols and polyols	4.5147	4.5693	4.6075	4.0856	4.2706	4.3341	4.6875	4.2085	4.343	4.5578	4.7391	4.3288	4.523	4.4999	4.4819
neg_3023	4-(3-hydroxybutyl)-2-methoxyphenol	metab_11364	-	-	-	-	neg	-	-	-	-	-	-	241.107	M+FA-H	C11H16O3	4.193	0.0393238	-	59	-6.049	-	-	3.8616	3.9927	4.0747	3.8134	4.4277	4.3132	4.548	4.0011	4.193	4.1842	4.1887	4.1344	4.2173	4.1834	4.205
neg_7431	PHLORACETOPHENONE	metab_15769	-	-	-	HMDB0029644	neg	-	-	-	-	Organic oxygen compounds	Organooxygen compounds	167.033	M-H	C8H8O4	2.971	0.0366059	61.3	-	-9.72379	480-66-0	Carbonyl compounds	3.6426	3.6721	3.3679	3.2552	3.2326	3.2613	3.3941	3.2286	3.1079	3.284	3.6232	3.3068	3.4577	3.4299	3.4309
neg_7622	D-altro-D-manno-Heptose	metab_15959	map01100	Metabolic pathways	C06397	HMDB0029952	neg	-	-	Metabolism	Global and overview maps	Organic oxygen compounds	Organooxygen compounds	191.055	M-H2O-H	C7H14O7	2.7209	0.0234842	-	36.8	-7.33831	1961-73-5	Carbohydrates and carbohydrate conjugates	5.2089	5.2307	5.6622	5.7173	5.634	5.5528	5.2447	5.4218	5.7191	5.7884	5.6531	5.8158	5.5977	5.5937	5.5783
neg_7623	Benzoquinoneacetic acid	metab_15960	-	-	-	HMDB0002334	neg	-	-	-	-	Organic oxygen compounds	Organooxygen compounds	165.018	M-H	C8H6O4	2.7209	0.0679296	-	43	-9.98634	10275-07-7	Carbonyl compounds	3.8591	3.8663	3.9415	4.0216	3.8866	3.97	3.8848	3.8686	4.0055	3.929	3.9241	3.8576	3.9385	3.9016	3.8807
neg_7889	Jasmolone glucoside	metab_16225	-	-	-	HMDB0032870	neg	-	-	-	-	Organic oxygen compounds	Organooxygen compounds	387.165	M+FA-H	C17H26O7	2.3151	0.0458017	-	73.7	-3.65498	-	Carbohydrates and carbohydrate conjugates	5.3579	5.2728	5.2426	5.3875	5.0982	5.008	5.1555	5.6729	5.8979	5.2669	5.1568	6.1578	5.544	5.5138	5.5071
neg_7987	Chlorogenoquinone	metab_16323	-	-	-	HMDB0029383	neg	-	-	-	-	Organic oxygen compounds	Organooxygen compounds	351.071	M-H	C16H16O9	2.1367	0.0666655	-	74.1	-3.43555	24321-18-4	Alcohols and polyols	4.1692	4.0566	4.4412	4.063	4.5136	4.446	3.3482	3.3476	4.2141	4.4741	4.1883	4.3405	4.2347	4.2922	4.2731
neg_8070	De-O-methylsimmondsin	metab_16406	-	-	-	HMDB0041208	neg	-	-	-	-	Organic oxygen compounds	Organooxygen compounds	342.119	M-H2O-H	C15H23NO9	2.004	0.0259376	-	58.3	-2.58206	135105-75-8	Carbohydrates and carbohydrate conjugates	4.1793	3.9791	3.3089	3.0194	3.1307	3.1085	4.2874	3.8435	3.5054	3.4879	3.3403	3.0371	3.9114	3.9221	3.9339
neg_8162	4-Ipomeanol	metab_16498	-	-	-	HMDB0030472	neg	-	-	-	-	Organic oxygen compounds	Organooxygen compounds	167.07	M-H	C9H12O3	1.8694	0.042993	35.8	-	-9.72465	32954-58-8	Carbonyl compounds	4.1308	3.807	3.4796	3.3538	3.2755	3.143	3.7677	4.3995	3.2452	3.1676	3.6587	3.5031	3.6682	3.6502	3.6875
neg_8228	D-Glucarate	metab_16564	map01100;map00053	Metabolic pathways;Ascorbate and aldarate metabolism	C00818	HMDB0000663	neg	-	-	Metabolism;Metabolism	Global and overview maps;Carbohydrate metabolism	Organic oxygen compounds	Organooxygen compounds	209.029	M-H	C6H10O8	1.8026	0.0457274	76	-	-6.95359	87-73-0	Carbohydrates and carbohydrate conjugates	6.3775	6.216	6.2451	6.0977	6.364	6.3296	5.9108	5.9584	6.0428	6.2089	6.0813	6.3541	6.2355	6.2033	6.2
neg_8329	Acetaminophen glucuronide	metab_16665	-	-	-	HMDB0010316;PW_C006326	neg	-	-	-	-	Organic oxygen compounds	Organooxygen compounds	326.087	M-H	C14H17NO8	1.6679	0.0709582	-	59.9	-3.21759	16110-10-4	Carbohydrates and carbohydrate conjugates	4.5052	3.924	3.8906	3.517	3.9822	4.0131	3.4651	3.6514	3.3606	3.6104	3.63	3.6284	3.9567	3.8971	3.9439
neg_8628	4-O-Methyl-a-D-glucosyl-(1->2)-b-D-xylosyl-(1->4)-D-xylose	metab_16964	-	-	-	HMDB0039742	neg	-	-	-	-	Organic oxygen compounds	Organooxygen compounds	471.134	M-H	C17H28O15	0.8031	0.0339405	-	79.1	-4.03309	10365-86-3	Carbohydrates and carbohydrate conjugates	5.3024	5.2967	4.7705	4.4732	4.7914	4.8027	5.1989	5.1746	4.5453	4.9495	5.0262	5.001	5.0279	5.0211	4.9994
neg_8649	Tartronate semialdehyde	metab_16984	map01100;map00630;map00053	Metabolic pathways;Glyoxylate and dicarboxylate metabolism;Ascorbate and aldarate metabolism	C01146	HMDB0006938	neg	-	-	Metabolism;Metabolism;Metabolism	Global and overview maps;Carbohydrate metabolism;Carbohydrate metabolism	Organic oxygen compounds	Organooxygen compounds	124.986	M+Na-2H	C3H4O4	0.8031	0.0366387	-	35.4	5.61596	2480-77-5	Carbohydrates and carbohydrate conjugates	4.2295	4.0917	4.2251	4.1431	4.2636	4.2937	4.0309	4.0436	4.0605	4.1782	4.2275	4.0967	4.1189	4.149	4.1258
neg_8775	L-Galacto-2-heptulose	metab_17110	-	-	-	HMDB0029901	neg	-	-	-	-	Organic oxygen compounds	Organooxygen compounds	191.054	M-H2O-H	C7H14O7	0.6794	0.0719198	-	46.5	-8.30002	60426-79-1	Carbohydrates and carbohydrate conjugates	5.4857	5.4436	5.7376	5.6088	5.6928	5.6674	5.319	5.6949	5.5561	5.7177	5.7929	5.7749	5.6	5.6253	5.5627
neg_7097	Amylose	metab_17448	map01100;map00500;map01110	Metabolic pathways;Starch and sucrose metabolism;Biosynthesis of secondary metabolites	C00718	PW_C001872;HMDB0038852;HMDB0003403	neg	-	-	Metabolism;Metabolism;Metabolism	Global and overview maps;Carbohydrate metabolism;Global and overview maps	Organic oxygen compounds	Organooxygen compounds	785.29	2M+FA-H	C2H6.[C12H20O11]n	3.4487	0.0311178	-	69.6	-4.26251	6118-87-2;9005-82-7	Carbohydrates and carbohydrate conjugates	5.4194	5.1905	5.0954	4.7378	5.1204	5.0725	4.286	4.3165	4.4987	4.8101	4.7128	4.1127	4.9484	4.925	4.9488
neg_3755	PE(18:3/0:0)	metab_12096	-	-	-	-	neg	-	-	-	-	-	-	474.261	M-H	C23H42NO7P	7.2595	0.0972435	94.8	-	-3.66471	-	-	4.3128	4.0515	4.4793	4.1678	4.6561	4.5738	4.0821	4.282	4.5377	4.7912	4.6061	4.6299	4.4357	4.5107	4.5117
neg_3773	13(S)-HODE	metab_12114	map00591	Linoleic acid metabolism	C14762	-	neg	-	-	Metabolism	Lipid metabolism	-	-	295.227	M-H	C18H32O3	7.324	0.0906618	72.3	-	-4.15051	-	-	4.387	4.3444	4.2352	4.2847	4.4138	4.2429	4.2209	4.5383	4.253	4.1363	4.5369	4.3968	4.3016	4.3376	4.3801
neg_3890	PG(16:0/0:0)[U]	metab_12231	-	-	-	-	neg	-	-	-	-	-	-	483.271	M-H	C22H45O9P	7.8468	0.0749306	74.2	-	-2.8493	-	-	5.5079	5.4593	5.3028	5.2431	5.3551	5.4477	5.1611	5.3929	5.3268	5.2088	5.3508	5.2945	5.3013	5.3416	5.3664
neg_3947	PE(18:1/0:0)	metab_12288	-	-	-	-	neg	-	-	-	-	-	-	478.292	M-H	C23H46NO7P	8.1354	0.0599315	93.1	-	-3.59652	-	-	4.0292	4.0197	4.6579	4.351	4.8677	4.7637	3.9038	4.1812	4.8177	5.0229	4.7191	4.639	4.5858	4.6198	4.6376
pos_27	Norfuraneol	metab_26	-	-	-	HMDB0031859	pos	-	-	-	-	Organoheterocyclic compounds	Dihydrofurans	115.039	M+H, M+CH3OH+H, M+ACN+Na, M+ACN+H	C5H6O3	0.8035	0.0530234	36.5	-	2.37632	19322-27-1	Furanones	5.4278	5.3798	5.3731	5.1766	5.4307	5.424	5.2234	5.2547	5.2355	5.3382	5.3412	5.2635	5.302	5.3244	5.348
pos_299	(3b,6b,8a,12a)-8,12-Epoxy-7(11)-eremophilene-6,8,12-trimethoxy-3-ol	metab_298	-	-	-	HMDB0031963	pos	-	-	-	-	Organoheterocyclic compounds	Naphthofurans	291.195	M+H-2H2O, M+H, M+Na	C18H30O5	6.3949	0.0386937	-	41.5	-0.424553	-	Not Available	5.4267	5.3344	5.3791	5.1163	5.5164	5.4753	5.4098	5.3113	5.3023	5.3347	5.3828	5.4188	5.3898	5.3635	5.359
pos_381	7-Methyladenine	metab_380	-	-	C02241	HMDB0011614	pos	-	-	-	-	Organoheterocyclic compounds	Imidazopyrimidines	150.077	M+H, M+ACN+Na, M+H-2H2O	C6H7N5	0.8035	0.0024348	46.2	-	0.49548	935-69-3	Purines and purine derivatives	4.5261	4.3477	4.9258	4.8399	4.8893	4.9215	4.6398	4.7882	4.771	4.5439	4.5769	4.8906	4.7336	4.7354	4.7355
neg_4273	GPA(16:0/18:2)	metab_12614	-	-	-	-	neg	-	-	-	-	-	-	671.463	M-H	C37H69O8P	10.3718	0.0816229	73.6	-	-3.36536	-	-	4.8665	4.3769	5.2257	5.3729	5.2186	5.3046	4.9186	4.6252	5.3582	5.2969	5.2989	5.2619	5.078	5.1441	5.1371
neg_4982	GPA(16:0/18:3)	metab_13323	-	-	-	-	neg	-	-	-	-	-	-	669.448	M-H	C37H67O8P	10.192	0.109317	72.8	-	-3.11301	-	-	4.8938	4.3893	5.0984	5.1909	5.1016	5.1498	4.97	4.7262	5.1398	5.094	5.1028	5.0505	4.9371	5.0318	5.0028
neg_4985	GPA(18:2/18:2)	metab_13326	-	-	-	-	neg	-	-	-	-	-	-	695.463	M-H	C39H69O8P	10.1573	0.0962016	73	-	-3.56184	-	-	4.6626	4.208	5.0385	5.2134	5.0812	5.0689	4.7375	4.5299	5.2415	5.169	5.1058	5.0612	4.9127	4.9933	4.9785
neg_5000	GPA(18:2/18:3)	metab_13341	-	-	-	-	neg	-	-	-	-	-	-	693.448	M-H	C39H67O8P	10.0198	0.0615091	81.3	-	-3.61575	-	-	4.8239	4.3554	5.0572	5.1075	5.0312	5.1006	4.8667	4.5464	5.1515	5.1705	5.1371	5.0612	4.9242	4.964	4.976
pos_396	Xi-2,3-Dihydro-3,5-dihydroxy-6-methyl-4H-pyran-4-one	metab_395	-	-	-	HMDB0036380	pos	-	-	-	-	Organoheterocyclic compounds	Pyrans	123.044	M+H-2H2O, M+H, M+H-H2O	C7H10O4	1.5935	0.0361301	-	36	1.35431	-	Pyranones and derivatives	5.101	5.0232	4.8162	4.6634	4.8847	4.7988	4.8255	4.9372	4.6836	4.7196	4.8015	4.8077	4.8879	4.8804	4.8576
pos_399	1,2-Dehydrosalsolinol	metab_398	-	-	-	HMDB0012490	pos	-	-	-	-	Organoheterocyclic compounds	Dihydroisoquinolines	210.113	M+NH4, M+CH3OH+H, M+H	C10H11NO2	1.5723	0.0395034	-	46.4	0.651197	4602-81-7	Not Available	5.2689	5.1068	4.8289	4.7297	4.8753	4.7913	4.9308	4.8721	4.7586	4.809	4.9827	4.8193	5.0069	4.9726	4.9889
pos_439	2-Furanmethanol	metab_438	-	-	C20441	HMDB0013742	pos	-	-	-	-	Organoheterocyclic compounds	Heteroaromatic compounds	116.071	M+H, M+NH4, M+H-H2O	C5H6O2	0.7633	0.0230216	-	33.5	4.65526	98-00-0	Not Available	5.2777	5.3239	5.2247	5.2029	5.2375	5.3347	5.2201	5.2209	5.2088	5.1795	5.2278	5.2424	5.228	5.2446	5.2269
pos_675	Hypoxanthine	metab_673	map01100;map00230	Metabolic pathways;Purine metabolism	C00262	PW_C000102;HMDB0000157	pos	-	-	Metabolism;Metabolism	Global and overview maps;Nucleotide metabolism	Organoheterocyclic compounds	Imidazopyrimidines	159.029	M+H, M+Na	C5H4N4O	1.4869	0.0257164	31.1	-	0.786916	68-94-0	Purines and purine derivatives	5.1396	4.8977	5.1589	4.7458	5.1562	5.1922	4.7749	4.7327	5.0423	5.0491	5.0847	4.9199	5.0195	4.9983	5.0032
neg_5238	1-Palmitoyl Lysophosphatidic Acid	metab_13579	-	-	-	-	neg	-	-	-	-	-	-	409.235	M-H	C19H39O7P	8.6467	0.0876147	53.5	-	-3.77696	-	-	4.5265	4.108	4.4576	4.341	4.3521	4.3377	4.1838	4.078	4.4223	4.364	4.5417	4.4579	4.3224	4.3876	4.3923
pos_891	Epoxyeremopetasinorol	metab_888	-	-	-	HMDB0029670	pos	-	-	-	-	Organoheterocyclic compounds	Oxanes	189.127	M+H-2H2O, M+H	C13H20O3	2.4543	0.0490079	54	-	0.471299	182127-78-2	Not Available	6.3073	6.2785	5.8948	5.6214	5.9344	5.8594	6.0137	5.9976	5.6851	5.8393	5.8347	5.7549	6.0174	5.9768	5.9872
pos_975	PELLETIERINE	metab_972	map01100;map00960;map01110	Metabolic pathways;Tropane, piperidine and pyridine alkaloid biosynthesis;Biosynthesis of secondary metabolites	C06182	HMDB0030325;HMDB0030324	pos	-	-	Metabolism;Metabolism;Metabolism	Global and overview maps;Biosynthesis of other secondary metabolites;Global and overview maps	Organoheterocyclic compounds	Piperidines	142.123	M+H-H2O, M+H	C8H15NO	2.8232	0.0330258	41.7	-	1.30136	4396-01-4;2858-66-4;539-00-4	Not Available	4.5923	4.72	4.9657	5.2911	4.4154	5.1265	5.1441	5.0892	5.2334	4.3836	4.8227	5.2675	5.0452	5.0202	5.0209
pos_1137	Ethyl maltol	metab_1134	-	-	C20362	HMDB0031735	pos	-	-	-	-	Organoheterocyclic compounds	Pyrans	182.081	M+H, M+ACN+H	C7H8O3	3.5569	0.075793	-	35.2	0.101778	4940-11-08	Pyranones and derivatives	4.6809	4.3068	4.1117	3.933	4.1262	4.0732	4.1609	4.0843	3.9508	3.9899	4.0506	4.09	4.266	4.2205	4.2032
pos_1421	3-(5-Methyl-2-furyl)prop-2-enal	metab_1418	-	-	-	HMDB0032400	pos	-	-	-	-	Organoheterocyclic compounds	Heteroaromatic compounds	119.049	M+H-H2O, M+H	C8H8O2	5.5599	0.0358143	-	39.1	1.14661	5555-90-8	Not Available	4.4896	4.5493	4.4918	4.5701	4.5969	4.5405	4.4954	4.5472	4.5607	4.4539	4.488	4.4904	4.5459	4.5307	4.5618
neg_5348	1-Oleoyl Lysophosphatidic Acid (sodium salt)	metab_13689	-	-	-	-	neg	-	-	-	-	-	-	435.25	M-H	C21H41O7P	8.31	0.0827116	48.3	-	-3.7192	-	-	4.7545	4.6987	5.0709	4.9167	4.9843	4.8675	4.7154	4.446	5.1613	5.0108	5.0921	4.9184	4.8766	4.942	4.9388
pos_1665	Janthitrem B	metab_1662	-	-	C20600	HMDB0030528	pos	-	-	-	-	Organoheterocyclic compounds	Naphthopyrans	603.387	M+H-H2O, M+NH4	C37H47NO5	7.454	0.092106	-	75.1	-3.67359	73561-90-7	Not Available	5.2628	5.1011	4.7141	4.8588	4.8234	4.8572	5.0515	5.4205	4.8092	4.7822	5.1801	5.1071	5.0036	5.0802	5.0676
pos_1699	Phaeophorbide b	metab_1696	-	-	-	HMDB0031149	pos	-	-	-	-	Organoheterocyclic compounds	Tetrapyrroles and derivatives	607.255	M+H, M+Na	C35H34N4O6	7.6758	0.0903216	-	40.8	0.495102	20239-99-0	Chlorins	6.4491	6.4286	6.4376	6.1909	6.6444	6.2437	6.4654	6.4485	6.1262	6.3352	6.3208	6.2343	6.428	6.3806	6.3509
neg_5465	DGDG(18:3/8:0)	metab_13806	-	-	-	-	neg	-	-	-	-	-	-	801.462	M-H	C41H70O15	7.9437	0.0710728	60.2	-	-3.1795	-	-	4.5997	4.783	4.7273	4.7779	4.6406	4.5488	5.0718	5.069	4.6736	4.5639	4.849	4.9384	4.8159	4.8774	4.8557
pos_1730	Dehydroisocoproporphyrin	metab_1727	-	-	-	HMDB0002242	pos	-	-	-	-	Organoheterocyclic compounds	Tetrapyrroles and derivatives	653.261	M+H, M+Na	C36H36N4O8	7.8752	0.0215355	50.8	-	0.690168	86154-18-9	Porphyrins	5.336	5.34	5.6506	5.4515	5.3434	4.9232	5.6022	5.6783	5.1401	5.4157	5.6765	5.5415	5.7569	5.7421	5.7398
pos_2453	D-Glucaro-1,4-lactone	metab_2448	-	-	C21095	HMDB0041862	pos	-	-	-	-	Organoheterocyclic compounds	Lactones	210.061	M+NH4	C6H8O7	1.2174	0.0502124	-	44.6	0.157482	5027-63-4	Gamma butyrolactones	4.5372	4.5675	4.5929	4.4478	4.5994	4.6014	4.8357	4.6227	4.4605	4.3536	4.4912	4.526	4.5962	4.561	4.5572
pos_2480	6-Hydroxymelatonin	metab_2475	map00380	Tryptophan metabolism	C05643	PW_C002052;HMDB0004081	pos	-	-	Metabolism	Amino acid metabolism	Organoheterocyclic compounds	Indoles and derivatives	312.13	M+ACN+Na	C13H16N2O3	1.3997	0.0620184	-	60.1	-7.1088	2208-41-5	Hydroxyindoles	4.7971	4.7053	4.3668	4.1416	4.408	4.4483	4.5795	4.5032	4.2165	4.2876	4.2925	4.1667	4.525	4.5572	4.504
neg_5589	PE(18:2/0:0)	metab_13930	-	-	-	-	neg	-	-	-	-	-	-	476.277	M-H	C23H44NO7P	7.5632	0.111762	97	-	-3.3403	-	-	3.8684	3.803	4.5873	4.3408	4.7764	4.7843	3.4519	3.5134	4.9134	4.9571	4.5696	4.524	4.3136	4.3845	4.4097
pos_2537	Ascladiol	metab_2532	-	-	-	HMDB0029610	pos	-	-	-	-	Organoheterocyclic compounds	Dihydrofurans	198.076	M+ACN+H	C7H8O4	1.6782	0.0376477	-	68.9	0.788227	32013-85-7	Furanones	4.8842	4.8252	4.4632	4.1714	4.4046	4.2899	4.7708	4.6328	4.2414	4.4068	4.5676	4.3824	4.6188	4.5954	4.6272
pos_2772	(S)-Reticuline	metab_2766	map00950;map01100;map01110	Isoquinoline alkaloid biosynthesis;Metabolic pathways;Biosynthesis of secondary metabolites	C02105	HMDB0003601	pos	-	-	Metabolism;Metabolism;Metabolism	Biosynthesis of other secondary metabolites;Global and overview maps;Global and overview maps	Organoheterocyclic compounds	Isoquinolines and derivatives	347.197	M+NH4	C19H23NO4	2.6051	0.0800623	-	35.3	0.152009	485-19-8	Benzylisoquinolines	5.8443	5.9612	5.7417	6.036	5.7407	5.5089	5.5554	5.9786	5.3974	5.0496	5.4145	6.1086	5.8655	5.7978	5.8213
pos_2923	Furapiole	metab_2917	-	-	-	HMDB0036055	pos	-	-	-	-	Organoheterocyclic compounds	Benzodioxoles	209.081	M+H	C11H12O4	3.198	0.0812109	32.9	-	0.500745	70874-90-7	Not Available	5.3148	5.2668	5.0055	4.5995	5.1117	4.9529	4.7944	4.9711	4.6442	4.9484	4.9997	4.92	5.0569	4.9979	4.9963
pos_4301	3-Ethylpyridine	metab_4293	-	-	-	HMDB0029734	pos	-	-	-	-	Organoheterocyclic compounds	Pyridines and derivatives	108.081	M+H	C7H9N	14.0824	0.112399	33.2	-	2.28558	536-78-7	Not Available	5.5113	5.5124	5.5521	5.5318	5.5657	5.6034	5.5579	5.5595	5.6193	5.5512	5.5707	5.5886	5.5058	5.5744	5.603
pos_5241	2-beta-hydroxymedroxyprogesterone	metab_5233	-	-	-	HMDB0061064	pos	-	-	-	-	Organoheterocyclic compounds	Benzopyrazoles	759.429	2M+K	C22H32O4	7.3437	0.169096	-	40.4	7.37741	-	Indazoles	4.9311	4.8985	4.6582	4.0352	4.9712	4.4035	5.0595	5.3199	4.2636	4.8981	5.1358	5.2168	4.9287	5.0745	5.0449
pos_5892	Acrimarine I	metab_5883	-	-	-	HMDB0040387	pos	-	-	-	-	Organoheterocyclic compounds	Quinolines and derivatives	629.224	M+ACN+Na	C34H31NO7	5.2742	0.147259	-	60.4	-2.74783	147395-89-9	Benzoquinolines	5.5163	5.16	3.0585	1.3884	2.9246	1.5016	4.7664	5.7652	1.4567	1.4075	4.216	4.3165	4.8911	4.8429	4.7618
pos_5954	3-Methyl-2-(1-pyrrolidinyl)-2-cyclopenten-1-one	metab_5945	-	-	-	HMDB0039678	pos	-	-	-	-	Organoheterocyclic compounds	Pyrrolidines	166.123	M+H	C10H15NO	5.0937	0.0710297	32.1	-	0.0120231	41357-00-0	Not Available	4.323	4.1566	4.5129	3.9606	3.8466	3.6408	4.3312	4.2738	4.1642	3.9444	4.203	4.3705	4.257	4.2132	4.1985
neg_5890	9(S)-HpOTrE	metab_14230	map00592;map01110	alpha-Linolenic acid metabolism;Biosynthesis of secondary metabolites	C16321	-	neg	-	-	Metabolism;Metabolism	Lipid metabolism;Global and overview maps	-	-	309.206	M-H	C18H30O4	6.3652	0.00941373	79.4	-	-3.7608	111004-08-1	-	5.7243	5.6136	5.615	5.2703	5.7832	5.6509	5.67	5.7068	5.4954	5.6496	5.7945	5.7681	5.6857	5.678	5.6795
pos_5958	Neoacrimarine E	metab_5949	-	-	-	HMDB0040767	pos	-	-	-	-	Organoheterocyclic compounds	Quinolines and derivatives	677.246	M+ACN+Na	C35H35NO9	5.072	0.0460447	-	73.7	-1.87319	158182-13-9	Benzoquinolines	5.7501	5.6751	5.1344	4.6922	4.7662	3.5268	6.1355	6.2376	3.5416	4.7148	5.4466	5.1666	5.6488	5.6183	5.6118
pos_6035	Dihydroactinidiolide	metab_6025	-	-	-	HMDB0035240	pos	-	-	-	-	Organoheterocyclic compounds	Benzofurans	181.122	M+H	C11H16O2	4.8443	0.0219539	86.6	-	-0.00859333	15356-74-8	Not Available	4.2743	4.2975	4.5992	4.6409	4.6252	4.5472	4.5887	4.5449	4.7347	4.523	4.7129	4.7239	4.6034	4.6101	4.5913
pos_6067	4-Acetyl-2(3H)-benzoxazolone	metab_6057	-	-	-	HMDB0040612	pos	-	-	-	-	Organoheterocyclic compounds	Benzoxazoles	178.05	M+H	C9H7NO3	4.7527	0.0639845	72.6	-	0.374316	70735-79-4	Benzoxazolones	3.3035	3.6431	3.7908	3.2947	3.2542	3.5632	3.528	3.0329	3.4857	3.9742	3.9325	3.3626	3.6002	3.5469	3.562
pos_6153	Carteolol	metab_6143	-	-	C06874	HMDB0014662;PW_C009020	pos	-	-	-	-	Organoheterocyclic compounds	Quinolines and derivatives	310.21	M+NH4	C16H24N2O3	4.4814	0.0588102	-	69.8	-9.2548	51781-06-7	Hydroquinolines	4.303	3.8313	5.2556	5.5326	4.2145	5.4768	5.4487	5.3098	5.6193	4.1796	5.2321	5.3728	5.2161	5.26	5.2622
pos_6267	6-Amino-9H-purine-9-propanoic acid	metab_6257	-	-	-	HMDB0029939	pos	-	-	-	-	Organoheterocyclic compounds	Imidazopyrimidines	249.11	M+ACN+H	C8H9N5O2	4.1669	0.0905678	-	32.6	1.27659	4244-47-7	Purines and purine derivatives	4.04	4.066	4.16	3.8891	4.434	4.3833	4.2174	4.1141	4.2309	4.299	4.3574	4.4502	4.2052	4.2622	4.2827
pos_6533	Diplosporin	metab_6522	-	-	-	HMDB0030680	pos	-	-	-	-	Organoheterocyclic compounds	Pyrans	225.112	M+H	C12H16O4	3.6023	0.105521	33.4	-	0.563058	69199-05-9	Pyranones and derivatives	4.9587	4.8937	4.9101	4.75	4.9074	4.9359	4.6035	4.6418	4.7421	4.9377	4.9478	4.6552	4.9094	4.8359	4.8289
neg_6202	2,3-dinor Prostaglandin E1	metab_14542	-	-	-	-	neg	-	-	-	-	-	-	325.201	M-H	C18H30O5	5.1844	0.0178495	58.6	-	-3.51997	-	-	5.2414	5.2681	4.9486	4.7668	4.9525	4.6984	5.3043	5.4271	4.7985	4.8719	5.1943	5.2091	5.1258	5.1111	5.1145
pos_6703	Haematopodin	metab_6692	-	-	-	HMDB0040734	pos	-	-	-	-	Organoheterocyclic compounds	Quinolines and derivatives	245.092	M+H	C13H12N2O3	3.2653	0.115948	40.8	-	-0.00856688	151964-21-5	Pyrroloquinolines	4.4337	4.3041	4.1659	4.7972	4.0937	4.2337	4.0566	4.1562	4.5462	3.7542	3.7392	4.4418	4.3113	4.2678	4.2099
pos_6738	Isolinderenolide	metab_6727	-	-	-	HMDB0038104	pos	-	-	-	-	Organoheterocyclic compounds	Tetrahydrofurans	379.223	M+2Na-H	C21H34O3	3.198	0.0795209	-	43.9	2.22691	139328-80-6	Not Available	5.0886	5.3414	4.9225	5.1944	4.8516	4.6513	5.2793	5.5948	4.767	4.3104	4.9003	5.2637	5.1958	5.1839	5.1296
pos_6788	Sarmentine	metab_6776	-	-	-	HMDB0038840	pos	-	-	-	-	Organoheterocyclic compounds	Pyrrolidines	204.175	M+H-H2O	C14H23NO	3.1098	0.0594355	-	36.8	0.445579	78910-33-5	N-acylpyrrolidines	4.8293	4.3262	5.0804	4.2834	4.3884	4.8808	5.226	5.0507	4.9628	4.1099	4.5526	5.0413	4.8896	4.8417	4.8508
neg_6378	2-cyano-3-(3,4-dihydroxy-5-nitrophenyl)-N,N-diethylpropanamide	metab_14718	-	-	-	-	neg	-	-	-	-	-	-	344.068	M+K-2H	C14H17N3O5	4.7553	0.0931858	-	48.7	9.20961	-	-	3.4583	3.8619	3.9287	3.32	3.1648	3.6595	3.8112	3.3907	3.6702	4.1467	4.2473	3.5371	3.801	3.7904	3.8636
neg_6384	2,2'-(3-methylcyclohexane-1,1-diyl)diacetic acid	metab_14724	-	-	-	-	neg	-	-	-	-	-	-	213.112	M-H	C11H18O4	4.7394	0.0200755	67	-	-6.6059	-	-	3.0996	2.7273	3.1101	2.7105	3.3391	3.2739	3.0298	3.0618	3.5216	3.5872	3.3266	3.2614	3.2585	3.2615	3.2748
pos_6789	2-Descarboxy-cyclo-dopa	metab_6777	map00965	Betalain biosynthesis	C17756	HMDB0012992	pos	-	-	Metabolism	Biosynthesis of other secondary metabolites	Organoheterocyclic compounds	Indoles and derivatives	152.071	M+H	C8H9NO2	3.1098	0.0775401	41.8	-	0.375719	29539-03-5	Indolines	4.5277	4.7829	4.1165	4.0875	4.1169	4.091	4.6977	4.3185	4.0799	4.1152	4.1048	4.0677	4.3584	4.3204	4.2915
pos_6889	Riesling acetal	metab_6877	-	-	-	HMDB0037562	pos	-	-	-	-	Organoheterocyclic compounds	Tetrahydrofurans	227.164	M+H	C13H22O3	2.9328	0.062929	63.8	-	-0.13461	-	Not Available	5.578	5.4844	5.1848	4.9691	5.2578	5.1906	5.2905	5.2968	5.0021	5.0786	5.0856	5.0323	5.2857	5.2373	5.2414
pos_6998	3-Methyldioxyindole	metab_6986	map00380	Tryptophan metabolism	C05834	HMDB0004186	pos	-	-	Metabolism	Amino acid metabolism	Organoheterocyclic compounds	Indoles and derivatives	164.071	M+H	C9H9NO2	2.7817	0.0430748	61	-	0.262116	3040-34-4	Indolines	5.1168	5.3327	4.5447	4.2891	4.5259	4.4441	5.0383	4.6643	4.381	4.5263	4.5398	4.502	4.8458	4.8087	4.8237
pos_7020	Delta-Decalactone	metab_7008	-	-	-	LMFA07040028;HMDB0037116	pos	-	-	-	-	Organoheterocyclic compounds	Lactones	171.138	M+H	C10H18O2	2.737	0.0482197	39.7	-	0.596034	705-86-2	Delta valerolactones	4.3218	4.4025	3.9167	3.5174	3.9797	3.8396	3.9458	4.0434	3.8044	3.9467	3.9661	3.9036	4.0638	4.0223	4.0394
pos_7037	Benzofuran	metab_7025	-	-	C14512	HMDB0032929	pos	-	-	-	-	Organoheterocyclic compounds	Benzofurans	119.049	M+H	C8H6O	2.7151	0.0277418	68.8	-	2.15585	271-89-6	Not Available	4.0735	4.1018	4.4763	4.4018	4.4946	4.3664	4.0234	4.2105	4.4451	4.5409	4.3994	4.6258	4.3968	4.3772	4.3994
pos_7181	5,5-Dimethyl-2(5H)-furanone	metab_7168	-	-	-	HMDB0040260	pos	-	-	-	-	Organoheterocyclic compounds	Dihydrofurans	113.06	M+H	C6H8O2	2.4543	0.0645651	66.7	-	2.61688	20019-64-1	Furanones	4.8854	4.8608	4.456	4.1929	4.5421	4.4605	4.6819	4.6409	4.2861	4.4181	4.4372	4.3583	4.5917	4.5848	4.6356
neg_6766	3,4,5-trihydroxy-6-[3-(4-methoxyphenyl)propoxy]oxane-2-carboxylic acid	metab_15106	-	-	-	-	neg	-	-	-	-	-	-	341.123	M-H	C16H22O8	3.9625	0.0123491	-	45.9	-3.62094	-	-	4.8695	5.0185	4.2684	4.1878	4.2015	4.375	4.7514	5.0049	4.2026	4.1732	4.4366	4.1451	4.5458	4.5451	4.5547
pos_7468	3-Methylindole	metab_7453	map00380	Tryptophan metabolism	C08313	HMDB0000466	pos	-	-	Metabolism	Amino acid metabolism	Organoheterocyclic compounds	Indoles and derivatives	132.081	M+H	C9H9N	1.9133	0.0828396	46.5	-	1.11962	83-34-1	Indoles	3.6149	3.7564	3.1501	3.1167	3.2524	3.4688	4.0186	3.7459	3.0147	3.1442	3.0914	2.98	3.4905	3.5506	3.4889
pos_7528	Kinetin	metab_7513	-	-	C08272	HMDB0012245	pos	-	-	-	-	Organoheterocyclic compounds	Imidazopyrimidines	448.194	2M+NH4	C10H9N5O	1.8045	0.138583	-	42.2	-2.63555	525-79-1	Purines and purine derivatives	5.1355	5.1547	4.7486	4.6036	4.823	4.9053	4.9652	4.9151	4.8437	4.9	4.7141	4.6551	4.8213	4.9207	4.8188
pos_7540	Phenmetrazine	metab_7525	-	-	C07432	HMDB0014968	pos	-	-	-	-	Organoheterocyclic compounds	Oxazinanes	178.123	M+H	C11H15NO	1.8045	0.084243	40.4	-	0.380777	134-49-6	Morpholines	5.5472	5.652	5.9044	5.0576	5.3478	5.4533	6.085	5.8038	5.7539	5.1106	5.4465	5.4157	5.5889	5.645	5.6598
pos_7559	Zeanic acid	metab_7544	-	-	-	HMDB0032963	pos	-	-	-	-	Organoheterocyclic compounds	Quinolines and derivatives	206.045	M+H	C10H7NO4	1.7597	0.0627997	-	43.4	0.334477	30536-55-1	Quinoline carboxylic acids	5.0334	4.7589	4.3966	4.1135	4.6702	4.5523	4.026	3.8686	4.2367	4.5961	4.2075	4.3897	4.5021	4.5091	4.4579
pos_7627	Primaquine	metab_7612	-	-	C07627	HMDB0015219	pos	-	-	-	-	Organoheterocyclic compounds	Quinolines and derivatives	292.202	M+CH3OH+H	C15H21N3O	1.6782	0.0850736	-	32.3	-0.543141	90-34-6	Aminoquinolines and derivatives	4.1388	4.3274	4.93	5.2876	4.8455	4.8165	3.8496	4.5257	5.1544	4.7697	4.6028	5.3096	4.8753	4.8032	4.8588
pos_7668	Cerulenin	metab_7652	-	-	C12058	HMDB0015168;LMFA08010013	pos	-	-	-	-	Organoheterocyclic compounds	Epoxides	241.155	M+NH4	C12H17NO3	1.6154	0.0239002	-	38.5	-0.212489	17397-89-6	Oxirane carboxylic acids and derivatives	5.7558	5.744	5.3907	5.2178	5.4755	5.4562	5.5409	5.5281	5.2942	5.3848	5.4467	5.311	5.5221	5.5189	5.5026
pos_7705	Salsolinol	metab_7689	-	-	C09642	HMDB0042012;HMDB0005199	pos	-	-	-	-	Organoheterocyclic compounds	Tetrahydroisoquinolines	180.102	M+H	C10H13NO2	1.5505	0.0339122	64.9	-	0.178779	525-72-4;27740-96-1	Not Available	6.3549	6.0256	6.1119	5.9928	6.2285	5.9478	5.6295	5.8765	5.799	5.9788	6.0246	6.1956	6.1269	6.1562	6.1446
pos_7733	Lipoamide	metab_7717	-	-	C00248	HMDB0000962;HMDB0304823;LMFA08010006;PW_C000769	pos	-	-	-	-	Organoheterocyclic compounds	Dithiolanes	170.045	M+H-2H2O	C8H15NOS2	1.4656	0.0435351	-	36.4	-3.86973	940-69-2	Lipoamides	4.4515	4.6005	4.1215	4.0057	4.0645	4.0535	4.1702	4.1079	3.7134	3.7572	3.9003	3.9093	4.1976	4.1599	4.1828
pos_7739	Sepiapterin	metab_7723	map01100;map00790	Metabolic pathways;Folate biosynthesis	C00835	PW_C000160;HMDB0000238	pos	-	-	Metabolism;Metabolism	Global and overview maps;Metabolism of cofactors and vitamins	Organoheterocyclic compounds	Pteridines and derivatives	301.103	M+ACN+Na	C9H11N5O3	1.4446	0.0914454	-	36.7	4.24403	17094-01-8	Pterins and derivatives	5.0555	5.086	4.4293	4.1677	4.6096	4.5791	4.8641	4.7812	4.5011	4.5541	4.549	4.3523	4.6666	4.7348	4.7398
neg_6978	Erbstatin Analog	metab_15318	-	-	-	-	neg	-	-	-	-	-	-	193.049	M-H	C10H10O4	3.6281	0.00853691	67	-	-7.61817	-	-	5.0404	4.7781	4.6039	4.34	4.5898	4.3342	4.0134	4.279	4.0927	4.4602	4.5482	4.7489	4.6631	4.6614	4.656
pos_7748	5'-O-beta-D-Glucosylpyridoxine	metab_7732	-	-	C03996	HMDB0246884	pos	-	-	-	-	Organoheterocyclic compounds	Pyridines and derivatives	332.134	M+H	C14H21NO8	1.4222	0.10196	84.3	-	0.0525059	-	Pyridoxines	5.1885	5.0953	4.6385	4.2931	4.7821	4.8923	4.7362	4.5621	4.2904	4.3299	3.9917	4.4067	4.7237	4.7354	4.6512
pos_7935	4-Carboxypyrazole	metab_7918	-	-	-	HMDB0060760	pos	-	-	-	-	Organoheterocyclic compounds	Azoles	247.042	2M+Na	C4H4N2O2	0.8035	0.01673	-	41.2	-5.82666	37718-11-9	Pyrazoles	5.7741	5.7688	5.7385	5.5161	5.7878	5.8089	5.7289	5.6747	5.6465	5.6812	5.6872	5.61	5.7164	5.7053	5.7029
pos_7956	Isonicotineamide	metab_7939	-	-	C02421	HMDB0253663	pos	-	-	-	-	Organoheterocyclic compounds	Pyridines and derivatives	123.055	M+H	C6H6N2O	0.8035	0.0574374	81.5	-	1.65673	1453-82-3	Pyridinecarboxylic acids and derivatives	5.2685	5.2931	5.1206	5.0667	5.0831	5.0461	5.1336	5.2056	5.0214	4.9889	5.1747	4.9919	5.1726	5.1285	5.1723
pos_8074	2-Pyrrolidinone	metab_8057	-	-	C11118	HMDB0002039	pos	-	-	-	-	Organoheterocyclic compounds	Pyrrolidines	86.0606	M+H	C4H7NO	0.64	0.0701213	72.6	-	6.60819	616-45-5	Pyrrolidones	4.4132	4.3151	4.5231	4.2593	4.5723	4.4201	4.3796	4.4785	4.4847	4.5518	4.4931	4.5346	4.5041	4.4566	4.4489
pos_2617	Indole	metab_8340	map01100;map00402;map00400;map01110;map00380	Metabolic pathways;Benzoxazinoid biosynthesis;Phenylalanine, tyrosine and tryptophan biosynthesis;Biosynthesis of secondary metabolites;Tryptophan metabolism	C00463	HMDB0000738;HMDB0035924	pos	-	-	Metabolism;Metabolism;Metabolism;Metabolism;Metabolism	Global and overview maps;Biosynthesis of other secondary metabolites;Amino acid metabolism;Global and overview maps;Amino acid metabolism	Organoheterocyclic compounds	Indoles and derivatives	118.065	M+H	C8H7N	1.9981	0.0461979	82.8	-	1.8412	109-97-7;120-72-9	Indoles	5.1289	5.1577	5.1823	5.143	5.1648	5.2017	5.1082	5.1045	5.1741	5.1275	5.1103	5.1699	5.1689	5.1347	5.171
pos_7821	Isonicotinic acid	metab_8341	-	-	C07446	HMDB0060665;HMDB0041912	pos	-	-	-	-	Organoheterocyclic compounds	Pyridines and derivatives	124.04	M+H	C6H5NO2	1.1504	0.00716156	77.3	-	1.62905	2015-20-5;55-22-1	Pyridinecarboxylic acids and derivatives	5.1048	5.1156	4.9433	4.779	4.9612	4.9437	4.9739	4.9174	4.9004	5.08	5.158	4.883	5.0086	5.0053	5.0024
pos_7121	Isosafrole	metab_8342	-	-	C10472	HMDB0033591;HMDB0253689	pos	-	-	-	-	Organoheterocyclic compounds	Benzodioxoles	163.075	M+H	C10H10O2	2.5617	0.0551249	39.2	-	0.127905	120-58-1;94-59-7	Not Available	4.9171	4.9579	4.7371	4.5032	4.7572	4.7078	4.7009	4.8205	4.546	4.695	4.7533	4.7144	4.7933	4.7483	4.7582
neg_7198	5-[(2,4,5-trihydroxyphenyl)methyl]oxolan-2-one	metab_15536	-	-	-	-	neg	-	-	-	-	-	-	269.066	M+FA-H	C11H12O5	3.3108	0.0246445	-	43.2	-4.13874	-	-	4.0669	3.8872	4.1431	3.2767	3.5825	3.8287	3.7861	3.6993	3.6332	3.9063	4.3609	3.9303	3.9713	3.9641	3.9502
neg_6	Allixin	metab_8352	-	-	-	HMDB0040705	neg	-	-	-	-	Organoheterocyclic compounds	Pyrans	225.112	M-H, 2M+Hac-H, M+Na-2H, M-H2O-H	C12H18O4	4.2375	0.0345636	-	39	-5.79355	125263-70-9	Pyranones and derivatives	5.3071	5.7302	5.3828	5.6316	5.4271	5.4267	5.6579	5.5373	5.5948	5.3768	5.5613	5.4985	5.5078	5.5076	5.5335
neg_7248	3-(4-hydroxy-3-methoxyphenyl)-3,4-dihydro-2H-1-benzopyran-4,7-diol	metab_15586	-	-	-	-	neg	-	-	-	-	-	-	269.081	M-H2O-H	C16H16O5	3.2425	0.0922164	-	44.9	-3.59376	-	-	3.7566	3.3279	3.9255	3.331	4.3562	4.421	3.3568	3.6566	3.5713	3.9665	3.5262	3.4579	3.548	3.6211	3.56
neg_7257	1-(2-hydroxyphenyl)-3-(4-hydroxyphenyl)propan-1-one	metab_15595	-	-	-	-	neg	-	-	-	-	-	-	529.191	2M+FA-H	C15H14O3	3.22	0.0279048	-	66.5	8.72454	-	-	5.63	5.2892	5.522	5.3262	5.722	5.7355	4.3764	4.3807	5.3323	5.4967	5.2203	5.4196	5.417	5.4363	5.4141
neg_38	Solerol	metab_8384	-	-	-	HMDB0002173	neg	-	-	-	-	Organoheterocyclic compounds	Lactones	351.129	2M-H, 2M+Hac-H, M+Na-2H	C6H10O4	1.6907	0.0400623	-	41.5	-3.26867	27610-27-1	Not Available	4.6129	4.6313	4.4025	4.3161	4.4339	4.4395	4.4703	4.5435	4.5159	4.5189	4.6019	4.3771	4.4757	4.448	4.4442
neg_110	5-Heptyltetrahydro-2-oxo-3-furancarboxylic acid	metab_8456	-	-	-	HMDB0030994	neg	-	-	-	-	Organoheterocyclic compounds	Lactones	209.117	M-H, M+Na-2H, M-H2O-H	C12H20O4	4.147	0.0155466	-	50.5	-5.80667	-	Gamma butyrolactones	5.4692	5.7215	5.431	5.4965	5.488	5.4561	5.6393	5.8182	5.3896	5.3667	5.6365	5.571	5.5851	5.5722	5.5753
neg_799	Annuionone C	metab_9144	-	-	-	HMDB0032689	neg	-	-	-	-	Organoheterocyclic compounds	Oxepanes	223.133	M-H2O-H, M-H	C13H20O3	5.5183	0.0866324	-	37.2	-6.95984	155418-97-6	Not Available	4.2022	3.9222	4.1025	3.6054	4.4623	4.1862	4.0527	4.0207	3.928	4.042	4.1902	4.2141	4.1665	4.0949	4.1144
neg_850	Pentacarboxyl porphyrinogen III	metab_9195	-	-	-	HMDB0001957	neg	-	-	-	-	Organoheterocyclic compounds	Tetrapyrroles and derivatives	681.255	M-H2O-H, M+K-2H	C37H40N4O10	6.5199	0.0564752	-	56.7	-2.93358	-	Porphyrins	3.9953	3.6237	4.883	4.815	4.855	4.8112	4.3081	3.897	5.0668	5.0052	4.7139	4.4786	4.7624	4.8071	4.8039
neg_924	4E,15Z-Bilirubin IXa	metab_9269	-	-	-	HMDB0000488	neg	-	-	-	-	Organoheterocyclic compounds	Tetrapyrroles and derivatives	605.239	M-H, M+Na-2H	C33H36N4O6	7.6946	0.0375299	-	72.4	-2.94286	69853-43-6	Bilirubins	5.4725	5.4479	5.4637	5.3082	5.6615	5.396	5.4215	5.5602	5.2309	5.3723	5.3978	5.3504	5.3967	5.4265	5.4236
neg_1028	Harderoporphyrin	metab_9373	-	-	-	HMDB0000683	neg	-	-	-	-	Organoheterocyclic compounds	Tetrapyrroles and derivatives	607.254	M-H, M+Na-2H	C35H36N4O6	8.285	0.0521937	-	34.8	-3.47551	30783-27-8	Porphyrins	5.3879	5.8034	5.4257	5.2787	4.9487	4.5071	6.2035	5.9117	5.1749	5.1399	5.8364	5.5824	5.6331	5.6785	5.6561
neg_1302	5-Hydroxyindoleacetic acid	metab_9646	map01100;map00380	Metabolic pathways;Tryptophan metabolism	C05635	PW_C000609;HMDB0000763	neg	-	-	Metabolism;Metabolism	Global and overview maps;Amino acid metabolism	Organoheterocyclic compounds	Indoles and derivatives	190.049	M-H2O-H, M-H	C10H9NO3	2.4508	0.0351971	82	-	-8.92848	54-16-0	Indolyl carboxylic acids and derivatives	4.5489	4.2205	4.0975	3.9551	4.2574	4.3824	3.7478	4.0314	4.0153	4.2845	4.1952	4.1819	4.2304	4.2007	4.2098
neg_2293	Tazarotenic acid	metab_10634	-	-	C21518	HMDB0060619	neg	-	-	-	-	Organoheterocyclic compounds	Thiochromanes	322.092	M-H	C19H17NO2S	2.4508	0.102957	-	31.6	4.26956	118292-41-4	Not Available	4.4733	4.2972	4.3614	4.2172	4.4483	4.5043	4.0422	4.3464	4.0334	4.189	4.2282	4.1835	4.3087	4.3624	4.2746
neg_2425	1,4-Ipomeadiol	metab_10766	-	-	-	HMDB0030471	neg	-	-	-	-	Organoheterocyclic compounds	Heteroaromatic compounds	215.091	M+FA-H	C9H14O3	2.7669	0.0635513	-	63.4	-8.33581	53011-73-7	Not Available	3.8981	3.9355	3.3442	3.086	3.3419	3.3031	3.561	3.4627	3.2418	3.3915	3.4353	3.2244	3.569	3.5559	3.5153
neg_7463	3,4,5-trihydroxy-6-[1-(3-phenyloxiran-2-yl)ethoxy]oxane-2-carboxylic acid	metab_15800	-	-	-	-	neg	-	-	-	-	-	-	385.113	M+FA-H	C16H20O8	2.9257	0.0517867	-	76.9	-3.1749	-	-	5.067	4.9981	4.2846	4.1725	4.3461	4.3428	4.6053	4.5216	4.2435	4.2331	4.3974	4.4041	4.6368	4.5924	4.6098
neg_7492	6,8-dihydroxy-7-methoxy-2H-chromen-2-one	metab_15829	-	-	-	-	neg	-	-	-	-	-	-	253.034	M+FA-H	C10H8O5	2.8808	0.0345805	-	35.6	-5.37547	-	-	4.8539	4.2753	4.908	4.0761	4.6344	4.7448	3.9119	3.6653	4.5621	4.7789	4.6457	4.6343	4.6028	4.5777	4.5765
neg_2475	5-Methyltetrahydropteroyltri-L-glutamate	metab_10816	-	-	C04489	HMDB0012177	neg	-	-	-	-	Organoheterocyclic compounds	Pteridines and derivatives	716.266	M-H	C30H39N9O12	2.8356	0.0480231	-	62.7	1.45086	133321-34-3	Pterins and derivatives	4.3315	5.0225	4.1532	4.3484	3.9556	4.0115	5.2982	4.5732	4.087	4.1092	4.3591	4.2276	4.5067	4.4654	4.4822
neg_3206	8-Acetylegelolide	metab_11547	-	-	-	HMDB0037772	neg	-	-	-	-	Organoheterocyclic compounds	Cycloheptafurans	289.107	M-H2O-H	C16H20O6	4.7002	0.0752704	-	72.4	-3.03441	142449-62-5	Not Available	3.5942	4.0261	3.1566	3.5408	2.8442	2.44	3.489	4.1836	3.0268	2.7593	3.7603	3.5901	3.5921	3.5646	3.6294
neg_3312	Mascaroside	metab_11653	-	-	C09132	HMDB0035603	neg	-	-	-	-	Organoheterocyclic compounds	Naphthofurans	545.201	M+Na-2H	C26H36O11	5.0439	0.0709891	-	48.6	1.56674	55465-97-9	Not Available	3.4066	5.2844	4.2119	4.8888	3.0978	2.8744	5.2726	5.991	4.9295	4.0194	5.3928	4.8097	5.1489	5.1708	5.2092
neg_3508	Neocnidilide	metab_11849	-	-	C17002	HMDB0034450	neg	-	-	-	-	Organoheterocyclic compounds	Isobenzofurans	239.128	M+FA-H	C12H18O2	6.032	0.0482759	-	57.5	-6.90156	4567-33-3	Not Available	3.7554	3.8168	3.8614	3.877	3.8115	3.8266	3.8395	3.826	3.8861	3.8277	3.8568	3.8504	3.8722	3.8411	3.8816
neg_3545	Bn-NCC-1	metab_11886	-	-	-	HMDB0038229	neg	-	-	-	-	Organoheterocyclic compounds	Tetrapyrroles and derivatives	697.249	M-H2O-H	C37H40N4O11	6.1883	0.0644347	-	69	-2.84276	152571-56-7	Not Available	4.2164	3.8156	5.0811	4.87	4.8163	4.8615	4.6046	4.3859	5.2663	5.1721	4.9879	4.6658	5.0188	4.9636	5.0024
neg_3937	Hematoporphyrin IX	metab_12278	-	-	-	HMDB0000668	neg	-	-	-	-	Organoheterocyclic compounds	Tetrapyrroles and derivatives	619.254	M+Na-2H	C34H38N4O6	8.0727	0.0934347	-	47.1	0.760238	14459-29-1	Porphyrins	4.8329	4.7463	5.3975	5.3521	5.5245	5.3608	4.7339	4.4105	5.0684	5.4646	5.2388	5.138	5.1957	5.2547	5.2757
neg_4045	Demethylcalabaxanthone	metab_12386	-	-	-	HMDB0030656	neg	-	-	-	-	Organoheterocyclic compounds	Benzopyrans	377.141	M-H	C23H22O5	8.631	0.0701701	-	32	4.27497	106897-03-4	1-benzopyrans	4.8294	4.5173	4.5579	4.3051	4.5543	4.6458	4.2096	4.2116	4.2857	4.4138	4.3469	4.482	4.463	4.4786	4.4189
neg_5960	4-Hydroxydebrisoquine	metab_14300	-	-	-	HMDB0006468	neg	-	-	-	-	Organoheterocyclic compounds	Tetrahydroisoquinolines	236.104	M+FA-H	C10H13N3O	6.1445	0.0401535	-	54.4	0.045764	59333-79-8	Not Available	3.7416	3.5888	3.8969	3.9092	3.7377	3.699	3.7956	3.8383	3.8571	3.9063	3.9107	3.7553	3.8209	3.7895	3.8191
neg_5968	3'-Hydroxyhexobarbital	metab_14308	-	-	-	HMDB0013940	neg	-	-	-	-	Organoheterocyclic compounds	Diazines	297.112	M+FA-H	C12H16N2O4	6.1269	0.0256624	-	32.1	9.96862	427-29-2	Pyrimidines and pyrimidine derivatives	4.0812	3.4605	2.4738	2.8037	2.2571	2.549	2.5964	2.5445	2.6546	2.4892	2.5321	2.4142	3.1037	3.1151	3.0929
neg_6288	2-Ethyl-4-methylthiazole	metab_14628	-	-	-	HMDB0029730	neg	-	-	-	-	Organoheterocyclic compounds	Azoles	299.091	2M+FA-H	C6H9NS	4.9673	0.0687501	-	55.8	7.96647	15679-12-6	Thiazoles	3.9802	4.4683	1.4509	1.4144	2.1373	1.9465	1.4714	1.4786	1.4462	2.5736	3.2933	1.4504	3.4857	3.4665	3.5245
neg_7628	3,4,5-trihydroxy-6-[(1-oxo-3-phenylpropan-2-yl)oxy]oxane-2-carboxylic acid	metab_15965	-	-	-	-	neg	-	-	-	-	-	-	371.097	M+FA-H	C15H18O8	2.6987	0.0232994	-	84.5	-4.13503	-	-	4.9907	4.9017	4.2493	4.0458	4.3999	4.4035	4.521	4.4046	3.7682	4.0474	4.4296	4.0161	4.5118	4.504	4.4917
neg_6944	Herierin III	metab_15284	-	-	-	HMDB0038760	neg	-	-	-	-	Organoheterocyclic compounds	Pyrans	151.038	M-H2O-H	C8H10O4	3.6707	0.0479326	-	56.8	-9.92926	131123-56-3	Pyranones and derivatives	3.8727	3.6031	3.5328	3.4189	3.5148	3.4097	3.451	3.4913	3.3845	3.4462	3.5022	3.4428	3.5606	3.5646	3.5262
neg_6948	Penciclovir	metab_15288	-	-	C07417	HMDB0014444	neg	-	-	-	-	Organoheterocyclic compounds	Imidazopyrimidines	551.233	2M+FA-H	C10H15N5O3	3.6512	0.0732608	-	34.2	-1.2484	39809-25-1	Purines and purine derivatives	4.2917	4.2526	4.173	4.4231	4.073	3.9644	3.9323	4.6559	4.3716	4.0826	4.1342	4.956	4.3965	4.3681	4.4314
neg_7577	Isomarasmone	metab_15914	-	-	-	HMDB0036052	neg	-	-	-	-	Organoheterocyclic compounds	Furofurans	615.248	2M+Hac-H	C15H18O5	2.7669	0.290869	-	38.3	5.2604	122458-05-3	Not Available	3.7329	3.7941	3.9265	3.9132	3.9785	3.2636	3.9068	4.0528	3.5487	3.6512	3.7335	4.0218	3.8107	3.9859	3.7548
neg_7723	Gamma-Butyrolactone	metab_16060	-	-	C01770	HMDB0000549	neg	-	-	-	-	Organoheterocyclic compounds	Lactones	231.086	2M+Hac-H	C4H6O2	2.5623	0.0914673	-	50.5	-7.15273	96-48-0	Gamma butyrolactones	3.7596	3.8026	3.5722	3.4811	3.5795	3.6623	3.6536	3.6798	3.3963	3.4916	3.5443	3.3776	3.6922	3.6158	3.6393
neg_7897	1,4-Dideoxy-1,4-imino-D-ribitol	metab_16233	-	-	-	HMDB0039499	neg	-	-	-	-	Organoheterocyclic compounds	Pyrrolidines	154.049	M+Na-2H	C5H11NO3	2.3151	0.0185939	-	38.8	5.30593	105990-41-8	Not Available	3.6495	3.373	3.1588	3.0315	2.9988	2.8475	3.5097	3.7228	3.0442	3.0251	3.2057	3.0725	3.3888	3.4029	3.3892
neg_7921	L-1,2,3,4-Tetrahydro-beta-carboline-3-carboxylic acid	metab_16257	-	-	-	HMDB0035665	neg	-	-	-	-	Organoheterocyclic compounds	Indoles and derivatives	261.087	M+FA-H	C12H12N2O2	2.2481	0.0368017	-	30.8	-4.72114	42438-90-4	Pyridoindoles	4.9395	4.5849	4.2912	4.4378	4.3179	4.1648	4.1517	4.4677	4.4147	4.04	3.8834	4.5596	4.5187	4.5045	4.4868
neg_7984	Citalopram propionic acid	metab_16320	-	-	C16610	HMDB0060463;PW_C040620	neg	-	-	-	-	Organoheterocyclic compounds	Isocoumarans	356.094	M+FA-H	C18H14FNO3	2.1367	0.0215636	-	32.3	1.62803	-	Not Available	4.3103	4.2222	4.6448	4.2786	4.7244	4.6621	3.1336	3.5156	4.3632	4.6459	4.3499	4.5395	4.4326	4.4378	4.4196
neg_7800	3,4,5-trihydroxy-6-(2-hydroxyphenoxy)oxane-2-carboxylic acid	metab_16137	-	-	-	-	neg	-	-	-	-	-	-	267.05	M-H2O-H	C12H14O8	2.4508	0.05199	-	65.8	-3.25877	-	-	4.5748	4.2195	4.6165	4.1449	4.8014	4.8831	3.4572	3.5498	4.0632	4.4174	4.1476	4.5032	4.4658	4.4527	4.4214
neg_7991	Delta-Hexanolactone	metab_16327	-	-	-	HMDB0000453	neg	-	-	-	-	Organoheterocyclic compounds	Lactones	135.043	M+Na-2H	C6H10O2	2.1367	0.023933	-	35.5	5.8306	823-22-3	Delta valerolactones	5.2936	5.1281	5.2518	5.0232	5.3527	5.3092	4.7145	4.812	5.0348	5.2453	5.0301	5.1694	5.1428	5.1583	5.1387
neg_8123	N-despropyl ropinirole	metab_16459	-	-	-	HMDB0060625	neg	-	-	-	-	Organoheterocyclic compounds	Indoles and derivatives	263.139	M+FA-H	C13H18N2O	1.937	0.032349	-	73.5	-4.61475	-	Indolines	4.261	4.1395	4.028	3.9505	4.101	4.0781	3.756	3.9959	3.356	3.5525	3.6838	4.0384	3.9926	3.9766	4.0047
neg_8181	Adrenochrome	metab_16517	-	-	-	HMDB0012884	neg	-	-	-	-	Organoheterocyclic compounds	Indoles and derivatives	160.039	M-H2O-H	C9H9NO3	1.8469	0.0634147	-	60.7	-9.43471	7506-92-5	Not Available	4.2728	4.0678	3.7854	3.7479	3.8343	3.8298	3.6248	3.5327	3.6172	3.7906	3.7162	3.7563	3.8879	3.8551	3.9103
neg_8204	6-Methoxymellein	metab_16540	-	-	C02381	HMDB0038510	neg	-	-	-	-	Organoheterocyclic compounds	Benzopyrans	189.054	M-H2O-H	C11H12O4	1.8246	0.0535626	-	71.5	-7.05562	13410-15-6	2-benzopyrans	4.3257	3.7078	3.7009	3.262	4.0868	3.9038	2.6933	2.8491	3.0689	3.5143	2.9785	3.552	3.7938	3.7565	3.7521
neg_8306	4-Pyridoxic acid	metab_16642	map01100;map00750	Metabolic pathways;Vitamin B6 metabolism	C00847	PW_C000011;HMDB0000017	neg	-	-	Metabolism;Metabolism	Global and overview maps;Metabolism of cofactors and vitamins	Organoheterocyclic compounds	Pyridines and derivatives	182.044	M-H	C8H9NO4	1.6907	0.0415089	78.6	-	-8.37415	82-82-6	Pyridinecarboxylic acids and derivatives	4.6966	4.6681	4.3737	4.307	4.3467	4.3537	4.5153	4.5738	4.2355	4.3031	4.4129	4.2842	4.474	4.4488	4.4394
neg_8644	Dehydroascorbic acid	metab_17449	map01100;map00480;map00053	Metabolic pathways;Glutathione metabolism;Ascorbate and aldarate metabolism	C05422	HMDB0001264;PW_C000977	neg	-	-	Metabolism;Metabolism;Metabolism	Global and overview maps;Metabolism of other amino acids;Carbohydrate metabolism	Organoheterocyclic compounds	Lactones	173.007	M-H	C6H6O6	0.8031	0.0530324	49.6	-	-9.66331	490-83-5	Gamma butyrolactones	5.6146	5.5523	5.6072	5.6128	5.6377	5.6324	5.6877	5.573	5.4837	5.5042	5.6057	5.5459	5.5504	5.5786	5.5332
neg_7452	L-Ascorbic acid	metab_17453	map01100;map00053	Metabolic pathways;Ascorbate and aldarate metabolism	C01041	HMDB0000044	neg	-	-	Metabolism;Metabolism	Global and overview maps;Carbohydrate metabolism	Organoheterocyclic compounds	Dihydrofurans	175.023	M-H	C6H8O6	2.948	0.062025	40.9	-	-9.26493	50-81-7	Furanones	5.1846	4.7714	5.4446	4.9167	5.5158	5.8356	5.1081	4.8681	5.2233	5.2283	5.3092	5.1856	5.271	5.228	5.2226
neg_8059	2-hydroxy-3-[4-hydroxy-3-(3-methylbut-2-en-1-yl)phenyl]propanoic acid	metab_16395	-	-	-	-	neg	-	-	-	-	-	-	295.118	M+FA-H	C14H18O4	2.0265	0.093909	-	53.1	-4.63846	-	-	4.8373	4.9697	4.4245	4.1899	4.3212	4.2916	4.9336	4.8549	4.0287	4.0796	4.2347	4.015	4.6142	4.5338	4.5929
pos_350	Marmesin galactoside	metab_349	-	-	-	HMDB0041508	pos	-	-	-	-	Phenylpropanoids and polyketides	Coumarins and derivatives	409.147	M+H-H2O, M+H, M+H-2H2O	C20H24O9	3.6023	0.00833306	68.5	-	0.361341	156363-69-8	Furanocoumarins	5.2754	5.3149	5.4484	5.3654	5.4086	5.5016	5.1802	5.2511	5.402	5.5662	5.5652	5.259	5.3972	5.3907	5.3912
pos_366	Carboxyibuprofen	metab_365	-	-	-	HMDB0060564	pos	-	-	-	-	Phenylpropanoids and polyketides	Phenylpropanoic acids	219.102	M+ACN+H, M+ACN+Na, M+H-H2O	C13H16O4	2.8455	0.0729896	34	-	0.360927	-	Not Available	5.2046	5.1455	4.8886	4.5611	4.9823	4.9095	4.7807	4.8443	4.6633	4.8508	4.8481	4.8068	4.9569	4.904	4.9022
pos_419	Caffeoyl C1-glucuronide	metab_418	-	-	-	HMDB0041709	pos	-	-	-	-	Phenylpropanoids and polyketides	Cinnamic acids and derivatives	339.071	M+H-H2O, M+NH4, M+H-2H2O	C15H16O10	1.8698	0.0794737	-	65	-0.0768774	-	Hydroxycinnamic acids and derivatives	5.4848	5.1534	5.0515	4.8705	5.3638	5.255	4.4022	4.5178	4.769	4.917	4.6951	4.9695	5.0928	5.0584	5.0238
pos_846	6-Methylcoumarin	metab_843	-	-	-	HMDB0032394	pos	-	-	-	-	Phenylpropanoids and polyketides	Coumarins and derivatives	193.086	M+CH3OH+H, M+ACN+H	C10H8O2	2.2802	0.0554215	-	33.6	1.14436	92-48-8	Not Available	5.5772	5.4993	5.3284	5.1587	5.3604	5.3349	5.2613	5.2502	5.2001	5.3026	5.2438	5.2762	5.3626	5.3231	5.3202
neg_8127	Daphnetin	metab_16463	-	-	C03093	-	neg	-	-	-	-	-	-	177.018	M-H	C9H6O4	1.937	0.0380102	67.6	-	-8.9386	486-35-1	-	5.1931	4.44	4.646	4.2721	4.7313	4.6088	3.999	4.1869	4.2716	4.439	4.3588	4.5358	4.6435	4.6142	4.6426
pos_849	1-O-2'-Hydroxy-4'-methoxycinnamoyl-b-D-glucose	metab_846	-	-	-	HMDB0040866	pos	-	-	-	-	Phenylpropanoids and polyketides	Cinnamic acids and derivatives	374.145	M+NH4, M+K	C16H20O9	2.2802	0.0641003	-	33.4	-0.0690964	145227-80-1	Hydroxycinnamic acids and derivatives	5.0227	5.0761	4.9305	4.9308	4.9939	5.0252	4.9517	4.875	4.8252	4.8583	4.8815	4.8953	4.9634	4.9434	4.908
pos_865	Sinapic acid	metab_862	map01100;map00940;map01110	Metabolic pathways;Phenylpropanoid biosynthesis;Biosynthesis of secondary metabolites	C00482	HMDB0034069;HMDB0032616	pos	-	-	Metabolism;Metabolism;Metabolism	Global and overview maps;Biosynthesis of other secondary metabolites;Global and overview maps	Phenylpropanoids and polyketides	Cinnamic acids and derivatives	225.076	M+H, M+NH4	C11H12O5	2.3468	0.0825559	79.6	-	0.0852845	530-59-6;7362-37-0;7361-90-2;7362-37-0	Hydroxycinnamic acids and derivatives	4.8375	4.9344	4.7815	4.6652	4.7584	4.6799	4.6899	4.8673	4.6028	4.6367	4.6666	4.7089	4.7976	4.7349	4.739
pos_1018	2-Pentyl-3-phenyl-2-propenal	metab_1015	-	-	C12288	HMDB0031313	pos	-	-	-	-	Phenylpropanoids and polyketides	Cinnamaldehydes	220.17	M+NH4, M+ACN+H	C14H18O	2.9997	0.0269214	-	31.9	0.0758582	122-40-7	Not Available	6.1168	5.9655	6.1974	5.694	5.9417	5.919	6.2898	5.9433	5.8442	5.8426	6.0585	6.1311	6.0515	6.0287	6.0363
pos_1277	Demethoxyegonol	metab_1274	-	-	-	HMDB0030772	pos	-	-	-	-	Phenylpropanoids and polyketides	2-arylbenzofuran flavonoids	593.221	M+H-H2O, 2M+H	C18H16O4	4.4369	0.0834819	-	45.1	-0.927214	53279-35-9	Not Available	4.7032	4.1482	3.6262	3.7954	3.7854	3.7862	3.1945	2.9082	3.8206	3.6708	3.5761	4.1449	3.9304	3.8801	3.9519
pos_2115	1,5-bis(4-hydroxy-3-methoxyphenyl)-1,4-pentadien-3-one	metab_2111	-	-	-	HMDB0242309;HMDB0040930	pos	-	-	-	-	Phenylpropanoids and polyketides	Cinnamic acids and derivatives	359.149	M+H, M+CH3OH+H	C19H18O5	3.6472	0.0668401	45.5	-	-0.252316	131359-25-6	Hydroxycinnamic acids and derivatives	5.8108	5.6919	5.5285	5.2066	5.6115	5.4606	5.4797	5.6565	5.1843	5.3281	5.485	5.6299	5.5817	5.535	5.53
pos_2143	Fragransol B	metab_2139	-	-	-	HMDB0033538	pos	-	-	-	-	Phenylpropanoids and polyketides	2-arylbenzofuran flavonoids	331.154	M+H-H2O, M+H	C19H22O5	2.7817	0.0764627	36.7	-	0.151539	114394-20-6	Not Available	6.0323	6.1432	5.9537	5.6402	5.998	5.8699	5.9276	6.097	5.8039	5.9405	5.9765	5.9726	6.0274	5.972	5.9702
neg_8225	N-(4-aminobutyl)-3-(4-hydroxyphenyl)oxirane-2-carboximidic acid	metab_16561	-	-	-	-	neg	-	-	-	-	-	-	249.123	M-H	C13H18N2O3	1.8026	0.0401937	-	54	-4.63811	-	-	4.4904	3.6595	4.5652	3.9016	5.0983	4.8859	3.6234	3.6579	3.6409	4.1273	3.3526	4.5189	4.4577	4.4241	4.4334
pos_2822	Hyperoside	metab_2816	-	-	C10073	HMDB0030775	pos	-	-	-	-	Phenylpropanoids and polyketides	Flavonoids	465.103	M+H	C21H20O12	2.7817	0.060306	96.1	-	0.553348	482-36-0	Flavonoid glycosides	4.9866	5.1227	4.8535	4.594	5.0353	5.1203	3.8622	4.1237	4.6044	4.8771	4.8061	4.6348	4.869	4.83	4.8202
neg_8240	6-(2-carboxy-2-methylethoxy)-3,4,5-trihydroxyoxane-2-carboxylic acid	metab_16576	-	-	-	-	neg	-	-	-	-	-	-	301.055	M+Na-2H	C10H16O9	1.7811	0.049855	-	57.2	4.8299	-	-	4.6789	4.466	3.7775	3.9266	4.0589	4.1085	3.684	3.7686	3.6727	4.4931	4.3295	3.6352	4.1919	4.1494	4.1648
neg_8300	3,4,5-trihydroxy-6-[(8-hydroxy-2-oxo-2H-chromen-7-yl)oxy]oxane-2-carboxylic acid	metab_16636	-	-	-	-	neg	-	-	-	-	-	-	335.042	M-H2O-H	C15H14O10	1.6907	0.0438589	-	54.3	2.12752	-	-	3.8303	4.1782	4.3866	4.1853	4.4929	4.3481	3.7801	3.8862	4.1023	4.3184	4.2629	4.0551	4.2741	4.3122	4.2961
pos_2884	Kaempferol-3-O-glucoside	metab_2878	map01110;map00944	Biosynthesis of secondary metabolites;Flavone and flavonol biosynthesis	C12249	HMDB0037429	pos	-	-	Metabolism;Metabolism	Global and overview maps;Biosynthesis of other secondary metabolites	Phenylpropanoids and polyketides	Flavonoids	449.108	M+H	C21H20O11	3.0212	0.107941	95.5	-	0.261764	480-10-4	Flavonoid glycosides	6.0675	5.8735	5.8	5.5492	5.965	6.0142	5.69	5.5913	5.6322	5.88	5.7453	5.6083	5.8669	5.7878	5.788
pos_2924	PEUCEDANIN	metab_2918	-	-	C09283	HMDB0301849	pos	-	-	-	-	Phenylpropanoids and polyketides	Coumarins and derivatives	259.096	M+H	C15H14O4	3.198	0.106335	47.1	-	0.0286976	133-26-6	Furanocoumarins	5.8671	6.5112	5.9799	6.3738	5.7829	5.65	6.3553	6.7115	6.2447	5.7485	6.4005	6.2183	6.3607	6.2861	6.2799
pos_2973	Ibuprofen	metab_2967	-	-	C01588	HMDB0001925;PW_C001284	pos	-	-	-	-	Phenylpropanoids and polyketides	Phenylpropanoic acids	248.165	M+ACN+H	C13H18O2	3.3994	0.0323532	-	47.2	0.186507	15687-27-1	Not Available	4.5603	4.0755	4.8339	4.3644	4.4599	4.621	4.5711	4.2217	4.6527	4.1508	4.5077	4.5912	4.5295	4.5061	4.5047
pos_3009	Yuzu lactone	metab_3003	-	-	-	HMDB0032901	pos	-	-	-	-	Phenylpropanoids and polyketides	Macrolides and analogues	214.18	M+NH4	C12H20O2	3.5569	0.0685473	-	42	0.189002	79894-05-6	Not Available	4.3724	4.033	4.088	3.7659	4.2625	4.1542	3.9878	4.0827	4.0953	4.3975	4.3044	4.3251	4.2338	4.1752	4.1977
neg_8453	N-Acetyl-DL-glutamic acid	metab_16789	-	-	-	-	neg	-	-	-	-	-	-	188.055	M-H	C7H11NO5	1.4264	0.219024	92.8	-	-7.98294	-	-	4.8614	4.4951	4.5294	4.405	4.694	4.4958	4.4207	4.641	4.5992	4.5612	4.6026	4.6464	4.5176	4.6712	4.5115
pos_3094	4-Coumaroylshikimate	metab_3088	map01100;map00941;map00940;map01110;map00945	Metabolic pathways;Flavonoid biosynthesis;Phenylpropanoid biosynthesis;Biosynthesis of secondary metabolites;Stilbenoid, diarylheptanoid and gingerol biosynthesis	C02947	HMDB0304174	pos	-	-	Metabolism;Metabolism;Metabolism;Metabolism;Metabolism	Global and overview maps;Biosynthesis of other secondary metabolites;Biosynthesis of other secondary metabolites;Global and overview maps;Biosynthesis of other secondary metabolites	Phenylpropanoids and polyketides	Cinnamic acids and derivatives	321.097	M+H	C16H16O7	3.9407	0.0996988	53.5	-	-0.171098	-	Hydroxycinnamic acids and derivatives	5.1827	4.7043	4.1216	3.2942	4.4627	4.2141	3.6391	3.9853	3.3427	3.8217	3.5929	4.0412	4.4245	4.3644	4.3424
pos_3204	Gancaonin I	metab_3198	-	-	-	LMPK12160046;HMDB0038756	pos	-	-	-	-	Phenylpropanoids and polyketides	2-arylbenzofuran flavonoids	355.154	M+H	C21H22O5	4.5712	0.0636506	52	-	-0.0896856	126716-36-7	Not Available	4.321	5.4742	4.6293	5.1087	4.4198	4.1816	5.3574	5.9833	5.0542	4.4539	5.3944	5.0181	5.3425	5.3043	5.2895
pos_3317	FLAVOKAWAIN B	metab_3311	-	-	-	HMDB0033691	pos	-	-	-	-	Phenylpropanoids and polyketides	Linear 1,3-diarylpropanoids	285.112	M+H	C17H16O4	5.3408	0.0891913	56.2	-	-0.653657	1775-97-9	Chalcones and dihydrochalcones	5.3704	4.9899	3.2333	2.4137	2.8234	3.1755	2.9372	3.064	2.4181	3.0367	3.8855	2.69	4.4574	4.3894	4.3946
pos_3348	Trigoforin	metab_3342	-	-	-	HMDB0029495	pos	-	-	-	-	Phenylpropanoids and polyketides	Coumarins and derivatives	189.091	M+H	C12H12O2	5.6029	0.0422691	35.8	-	-0.564438	14002-93-8	Not Available	4.4861	4.465	4.5079	4.4876	4.5157	4.5151	4.4229	4.4318	4.4941	4.4431	4.4495	4.4117	4.4997	4.463	4.484
pos_3429	Pectachol	metab_3423	-	-	-	HMDB0039064	pos	-	-	-	-	Phenylpropanoids and polyketides	Coumarins and derivatives	460.269	M+NH4	C26H34O6	6.1373	0.250752	-	48.2	-0.799414	81729-14-8	Not Available	6.7855	6.8764	6.8364	6.8513	6.7827	6.7496	6.8142	6.7242	6.8144	6.7222	6.6965	6.668	6.8489	6.6821	6.66
pos_5512	Austalide L	metab_5504	-	-	-	HMDB0030158	pos	-	-	-	-	Phenylpropanoids and polyketides	Flavonoids	446.253	M+NH4	C25H32O6	6.4382	0.053901	-	46.9	-0.54994	87833-52-1	Flavones	6.0176	6.1079	6.1165	6.1382	6.0492	6.0431	5.9517	5.989	6.0256	6.073	6.0026	6.0012	6.0217	5.9952	5.9752
neg_9058	3,5,3-triiodothyronine-4-sulfate	metab_17393	-	-	-	-	neg	-	-	-	-	-	-	164.962	M+K-2H	C5H5ClN2	0.51	0.116489	-	43.7	-4.18556	-	-	3.9374	3.9293	4.0268	4.0717	4.0427	4.0093	3.9946	4.0176	4.1764	4.0527	4.0013	3.9866	3.9708	4.0722	4.0213
pos_5794	Clausarinol	metab_5785	-	-	-	HMDB0041407	pos	-	-	-	-	Phenylpropanoids and polyketides	Coumarins and derivatives	432.238	M+NH4	C24H30O6	5.5599	0.137978	-	56.9	-0.691367	-	Pyranocoumarins	6.4022	6.3326	6.5846	6.4973	6.491	6.4345	6.3423	6.2159	6.4185	6.4564	6.3045	6.3225	6.3673	6.4299	6.3102
pos_5837	Lucidenic acid N	metab_5828	-	-	-	HMDB0038352	pos	-	-	-	-	Phenylpropanoids and polyketides	Flavonoids	461.29	M+H	C27H40O6	5.4277	0.0716776	57.1	-	-0.104614	364622-33-3	O-methylated flavonoids	5.3752	5.3025	5.515	5.2557	5.7518	5.6833	5.4675	5.4198	5.2848	5.374	5.4884	5.5924	5.549	5.5138	5.4872
pos_5985	11-Hydroxy-12-methoxydihydrokawain	metab_5976	-	-	-	HMDB0030766	pos	-	-	-	-	Phenylpropanoids and polyketides	Kavalactones	301.107	M+Na	C15H18O5	4.9812	0.0688514	-	44.3	8.23695	38146-59-7	Not Available	4.4815	4.9518	2.6387	0.3872	2.7525	2.7028	0.4643	0.6159	0.4306	3.1395	3.7337	1.9083	4.0229	3.9672	3.9784
pos_6142	3',4'-DIMETHOXYFLAVONE	metab_6132	-	-	-	HMDB0246111	pos	-	-	-	-	Phenylpropanoids and polyketides	Flavonoids	283.096	M+H	C17H14O4	4.5268	0.0697826	71.3	-	-0.171663	-	O-methylated flavonoids	5.6088	5.8852	4.0448	3.2784	3.798	3.8286	3.6784	3.589	3.0688	4.3337	4.9795	3.2919	5.0688	5.0134	5.0221
pos_6429	CITROPTEN	metab_6419	-	-	-	HMDB0032952	pos	-	-	-	-	Phenylpropanoids and polyketides	Coumarins and derivatives	207.065	M+H	C11H10O4	3.8277	0.0721621	51.2	-	0.456306	487-06-9	Not Available	5.705	5.4306	4.9682	4.5283	5.1849	5.0086	4.7862	4.9015	4.5527	4.8177	4.8193	4.8488	5.1442	5.0937	5.0885
pos_6473	Dihydrosuberenol	metab_6462	-	-	-	HMDB0030691	pos	-	-	-	-	Phenylpropanoids and polyketides	Coumarins and derivatives	285.112	M+Na	C15H18O4	3.715	0.0761489	-	39.7	9.18481	81892-79-7	Not Available	5.0436	4.8417	4.3737	4.1684	4.4591	4.4061	4.3922	4.6099	4.1828	4.4286	4.4946	4.3994	4.5944	4.5357	4.5413
pos_6546	Orientin	metab_6535	-	-	C10114	LMPK12110470;HMDB0030614	pos	-	-	-	-	Phenylpropanoids and polyketides	Flavonoids	471.09	M+Na	C21H20O11	3.5569	0.0946256	-	61.9	0.530501	28608-75-5	Flavonoid glycosides	3.5826	3.6263	3.9202	3.7678	4.0816	4.3405	4.8235	3.3747	3.8676	4.3711	4.0332	3.797	4.1358	4.1708	4.0882
pos_6991	Quercetin	metab_6979	map01100;map00941;map01110;map00944	Metabolic pathways;Flavonoid biosynthesis;Biosynthesis of secondary metabolites;Flavone and flavonol biosynthesis	C00389	HMDB0005794;LMPK12110004	pos	-	-	Metabolism;Metabolism;Metabolism;Metabolism	Global and overview maps;Biosynthesis of other secondary metabolites;Global and overview maps;Biosynthesis of other secondary metabolites	Phenylpropanoids and polyketides	Flavonoids	303.05	M+H	C15H10O7	2.7817	0.0715713	73.3	-	-0.0288212	117-39-5	Flavones	5.9687	6.1053	5.8723	5.6197	5.9906	6.0213	5.0244	5.2856	5.6166	5.8563	5.7982	5.7823	5.8706	5.8142	5.822
pos_2149	4-Coumaric acid	metab_8331	map01100;map00940;map01110	Metabolic pathways;Phenylpropanoid biosynthesis;Biosynthesis of secondary metabolites	C02646	HMDB0003654;HMDB0030677	pos	-	-	Metabolism;Metabolism;Metabolism	Global and overview maps;Biosynthesis of other secondary metabolites;Global and overview maps	Phenylpropanoids and polyketides	Cinnamyl alcohols	147.044	M+H-H2O, M+H	C9H8O3	2.7151	0.0670205	95.1	-	0.47038	4501-31-9;20649-40-5	Not Available	5.3402	5.3209	5.7291	5.6712	5.7543	5.6282	5.2683	5.4412	5.6971	5.7959	5.6434	5.8645	5.6706	5.6203	5.6219
pos_7192	Caffeic acid	metab_8332	map01100;map00940;map01110	Metabolic pathways;Phenylpropanoid biosynthesis;Biosynthesis of secondary metabolites	C01197	HMDB0003501;HMDB0001964	pos	-	-	Metabolism;Metabolism;Metabolism	Global and overview maps;Biosynthesis of other secondary metabolites;Global and overview maps	Phenylpropanoids and polyketides	Cinnamic acids and derivatives	181.05	M+H	C9H8O4	2.435	0.0378815	92.5	-	0.417651	4361-87-9;331-39-5;501-16-6	Hydroxycinnamic acids and derivatives	4.7827	4.8714	4.7429	4.5932	4.8353	4.8272	4.5277	4.6284	4.5732	4.786	4.7745	4.7362	4.7717	4.7409	4.747
pos_7249	Epicatechin	metab_8338	map01100;map00941;map01110	Metabolic pathways;Flavonoid biosynthesis;Biosynthesis of secondary metabolites	C06562;C09727	HMDB0001871;LMPK12020003;HMDB0002780	pos	-	-	Metabolism;Metabolism;Metabolism	Global and overview maps;Biosynthesis of other secondary metabolites;Global and overview maps	Phenylpropanoids and polyketides	Flavonoids	291.086	M+H	C15H14O6	2.3247	0.10715	72.6	-	-0.0366334	490-46-0;154-23-4	Flavans	4.1912	3.8198	4.0039	3.3071	4.6352	4.0288	3.3917	3.453	3.4907	3.5264	3.4628	4.0682	3.9744	3.8839	3.9156
pos_6786	Kaempferol	metab_8343	map01100;map00941;map01110;map00944	Metabolic pathways;Flavonoid biosynthesis;Biosynthesis of secondary metabolites;Flavone and flavonol biosynthesis	C05903	HMDB0032008;HMDB0005801;LMPK12110003	pos	-	-	Metabolism;Metabolism;Metabolism;Metabolism	Global and overview maps;Biosynthesis of other secondary metabolites;Global and overview maps;Biosynthesis of other secondary metabolites	Phenylpropanoids and polyketides	Flavonoids	287.055	M+H	C15H10O6	3.1098	0.0800375	75.1	-	-0.237243	520-18-3;80714-53-0	Flavonoid glycosides	7.0463	6.9331	6.8824	6.6662	7.0029	6.9341	6.7668	6.7283	6.7178	6.8914	6.7486	6.8384	6.9117	6.8511	6.8546
neg_143	2-O-Acetyl-trans-coutaric acid	metab_8489	-	-	-	HMDB0034621	neg	-	-	-	-	Phenylpropanoids and polyketides	Cinnamic acids and derivatives	337.056	M-H, M+Cl, M-H2O-H	C15H14O9	2.0935	0.0393522	-	40.3	-2.6031	106928-35-2	Hydroxycinnamic acids and derivatives	4.6465	4.522	4.8149	4.7683	4.8761	4.8044	4.3016	4.3821	4.6134	4.7252	4.4955	4.7607	4.699	4.6752	4.6662
neg_447	Caffeoylmalic acid	metab_8793	-	-	-	HMDB0029318	neg	-	-	-	-	Phenylpropanoids and polyketides	Cinnamic acids and derivatives	295.045	M-H, M+Na-2H	C13H12O8	2.5396	0.0586271	-	48.7	-3.59822	53755-04-7	Hydroxycinnamic acids and derivatives	4.5145	4.3884	4.6583	3.9007	4.7878	4.4741	3.4602	3.5068	3.9878	4.4426	4.2909	4.4121	4.4097	4.3679	4.3648
neg_485	Rutin	metab_8831	map01100;map01110;map00944	Metabolic pathways;Biosynthesis of secondary metabolites;Flavone and flavonol biosynthesis	C05625	LMPK12112098;HMDB0257021;HMDB0003249	neg	-	-	Metabolism;Metabolism;Metabolism	Global and overview maps;Global and overview maps;Biosynthesis of other secondary metabolites	Phenylpropanoids and polyketides	Flavonoids	609.144	M-H, M+Cl	C27H30O16	2.7896	0.0398319	59.6	-	-2.99437	153-18-4	O-methylated flavonoids	5.8648	5.9758	5.8821	5.6968	5.9086	6.1045	4.9272	5.133	5.6762	5.901	5.8181	5.6452	5.8003	5.7791	5.7662
neg_502	Kaempferol 3-[6''-(3-hydroxy-3-methylglutaryl)glucoside]-7-glucoside	metab_8847	-	-	-	HMDB0041357;LMPK12111807	neg	-	-	-	-	Phenylpropanoids and polyketides	Flavonoids	753.186	M-H, M+Na-2H	C33H38O20	2.9031	0.0760632	-	57.6	-2.93508	157407-85-7	Flavonoid glycosides	6.2411	6.3233	6.2055	6.0347	6.2219	6.3007	5.4428	5.7116	6.0066	6.2175	6.148	6.095	6.1588	6.1055	6.1002
neg_582	6''-O-(3-Hydroxy-3-methylglutaroyl)astragalin	metab_8927	-	-	-	HMDB0041129	neg	-	-	-	-	Phenylpropanoids and polyketides	Flavonoids	591.134	M-H, M+Na-2H	C27H28O15	3.4255	0.00824201	-	83.3	-2.26416	157407-84-6	Flavonoid glycosides	4.9309	4.7133	4.7551	4.7916	4.8611	4.6957	5.2258	4.624	4.7679	4.9513	4.6988	4.8918	4.8561	4.8509	4.8578
neg_768	5,7-Dihydroxy-4'-methoxy-8-methylflavanone	metab_9113	-	-	-	HMDB0041321;LMPK12140352	neg	-	-	-	-	Phenylpropanoids and polyketides	Flavonoids	281.081	M-H2O-H, M-H	C17H16O5	5.1668	0.0289077	-	67.7	-3.73724	109248-40-0	O-methylated flavonoids	4.7128	4.3812	1.9862	1.4215	1.439	1.6343	1.8093	2.0745	1.4534	1.4766	3.3401	1.5818	3.7534	3.7365	3.7612
neg_1255	Marmesin rhamnoside	metab_9600	-	-	-	HMDB0039564	neg	-	-	-	-	Phenylpropanoids and polyketides	Coumarins and derivatives	391.139	M-H, M+Na-2H	C20H24O8	2.948	0.0681612	-	48.5	-3.06871	142347-99-7	Furanocoumarins	5.0402	4.8524	5.0273	4.8843	4.9588	4.8433	4.8888	5.0614	4.9448	4.9521	5.0045	5.2236	5.0064	4.9533	4.9593
neg_1272	Trans-Caffeic acid [apiosyl-(1->6)-glucosyl] ester	metab_9616	-	-	-	HMDB0033694	neg	-	-	-	-	Phenylpropanoids and polyketides	Cinnamic acids and derivatives	473.128	M-H, M+Na-2H	C20H26O13	2.7896	0.0610579	-	31.3	-3.30481	-	Hydroxycinnamic acids and derivatives	4.9321	5.9412	4.4085	4.3562	4.4267	5.3373	5.6268	4.5326	4.4243	4.6685	6.07	4.7453	5.461	5.4333	5.408
neg_1375	Carbidopa	metab_9719	-	-	-	HMDB0246122;HMDB0014336	neg	-	-	-	-	Phenylpropanoids and polyketides	Phenylpropanoic acids	225.087	M-H, 2M+FA-H	C10H14N2O4	1.6907	0.0591213	30.9	-	-6.34498	28860-95-9	Not Available	4.3148	4.2571	3.9648	3.9653	3.9707	3.9848	4.2235	4.4995	3.9156	4.0144	4.1607	3.9532	4.1051	4.0814	4.0537
neg_1916	2'',6''-Di-O-acetylononin	metab_10259	-	-	-	HMDB0039925	neg	-	-	-	-	Phenylpropanoids and polyketides	Flavonoids	513.144	M-H	C26H26O11	1.4581	0.0589919	-	83.2	7.7623	-	Flavonoid glycosides	5.196	5.2841	5.0393	4.8417	5.0979	5.068	5.2398	5.2233	5.112	5.3066	5.3092	5.1689	5.1849	5.2123	5.1611
neg_2024	4-Coumaroylputrescine	metab_10366	-	-	-	HMDB0033461	neg	-	-	-	-	Phenylpropanoids and polyketides	Cinnamic acids and derivatives	233.128	M-H	C13H18N2O2	1.8026	0.0856391	-	32	-5.65822	34136-53-3	Hydroxycinnamic acids and derivatives	3.1899	3.3869	3.8341	4.0211	3.6888	3.9416	3.4536	3.8292	3.5573	3.7205	3.6889	4.0974	3.7827	3.7088	3.7592
neg_2233	1-O-p-Coumaroyl-beta-D-glucose	metab_10575	-	-	-	HMDB0036936	neg	-	-	-	-	Phenylpropanoids and polyketides	Cinnamic acids and derivatives	325.092	M-H	C15H18O8	2.3151	0.0544609	-	52.7	-3.49026	7139-64-2	Hydroxycinnamic acids and derivatives	4.5809	4.6134	4.3729	4.3069	4.3822	4.354	4.4824	4.4326	4.3134	4.3498	4.4455	4.416	4.456	4.428	4.4093
neg_2363	Chrysoeriol 7-O-(6''-malonyl-glucoside)	metab_10704	-	-	-	HMDB0037455	neg	-	-	-	-	Phenylpropanoids and polyketides	Flavonoids	593.113	M+FA-H	C25H24O14	2.6077	0.0973827	-	53.5	-3.25801	-	O-methylated flavonoids	5.9406	5.6722	5.4164	5.2273	5.4926	5.6184	5.2071	5.1463	5.2545	5.4825	5.3397	5.1311	5.4987	5.4394	5.4187
neg_2399	6''-Malonylgenistin	metab_10740	map00943	Isoflavonoid biosynthesis	C16192	HMDB0029529	neg	-	-	Metabolism	Biosynthesis of other secondary metabolites	Phenylpropanoids and polyketides	Isoflavonoids	563.102	M+FA-H	C24H22O13	2.6987	0.0633961	-	42.7	-3.50402	51011-05-3	Isoflavonoid O-glycosides	5.7763	5.5227	4.9885	4.8356	5.0391	5.2945	4.594	4.6668	4.8675	5.0402	4.9597	4.8995	5.1977	5.1622	5.1441
neg_2405	Formononetin	metab_10746	map00943;map01100;map01110	Isoflavonoid biosynthesis;Metabolic pathways;Biosynthesis of secondary metabolites	C00858	HMDB0005808;LMPK12050037	neg	-	-	Metabolism;Metabolism;Metabolism	Biosynthesis of other secondary metabolites;Global and overview maps;Global and overview maps	Phenylpropanoids and polyketides	Isoflavonoids	313.071	M+FA-H	C16H12O4	2.7209	0.0509936	-	71.1	-3.88879	485-72-3	O-methylated isoflavonoids	4.8195	3.7306	4.1979	3.1668	4.4113	4.01	1.617	2.1629	3.1743	4.0079	3.0788	4.0164	4.236	4.1942	4.2037
neg_2537	(7'R,8'R)-4,7'-Epoxy-3',5-dimethoxy-4',9,9'-lignanetriol 9'-glucoside	metab_10878	-	-	-	HMDB0038711	neg	-	-	-	-	Phenylpropanoids and polyketides	2-arylbenzofuran flavonoids	521.201	M-H	C26H34O11	2.9939	0.10068	-	78.8	-3.24333	-	Not Available	5.0119	4.962	4.544	4.3809	4.5222	4.6024	4.6221	4.7156	4.5408	4.714	4.8051	4.66	4.7788	4.7096	4.701
neg_2546	Ranupenin 3-rutinoside	metab_10887	-	-	-	HMDB0037358;LMPK12113184	neg	-	-	-	-	Phenylpropanoids and polyketides	Flavonoids	661.137	M+Na-2H	C28H32O17	3.0166	0.116155	-	50	-2.53042	85122-22-1	Flavonoid glycosides	4.9555	4.7381	4.9123	4.8117	4.9613	5.0532	4.7171	4.6101	4.8534	4.9846	4.8224	4.633	4.8995	4.8177	4.8119
neg_2582	Quercetin 3-[rhamnosyl-(1->2)-alpha-L-arabinopyranoside]	metab_10923	-	-	-	HMDB0037928	neg	-	-	-	-	Phenylpropanoids and polyketides	Flavonoids	579.134	M-H	C26H28O15	3.1063	0.0633472	-	85.8	-2.88005	86749-52-2	Flavonoid glycosides	5.0606	5.5025	5.3711	5.2667	5.406	5.3302	4.5531	4.6614	5.3131	5.4603	5.3377	5.6046	5.3354	5.282	5.2992
neg_2584	Kaempferol 3-[glucosyl-(1->3)-rhamnosyl-(1->6)-galactoside]	metab_10925	-	-	-	HMDB0038768	neg	-	-	-	-	Phenylpropanoids and polyketides	Flavonoids	737.192	M-H2O-H	C33H40O20	3.1063	0.0577498	-	82.1	-2.43611	136449-09-7	Flavonoid glycosides	7.2931	7.1383	7.1694	7.0872	7.1968	7.1784	7.0935	7.0372	7.0597	7.2057	7.0383	7.0688	7.1679	7.1181	7.1394
neg_2628	Scolymoside	metab_10969	map00944	Flavone and flavonol biosynthesis	C12630	HMDB0005799	neg	-	-	Metabolism	Biosynthesis of other secondary metabolites	Phenylpropanoids and polyketides	Tannins	577.155	M-H	C27H30O14	3.1974	0.0154179	-	49.6	-2.69242	25694-72-8	Hydrolyzable tannins	5.7389	5.2472	5.4679	5.0523	5.6892	5.5582	4.613	4.6282	5.0313	5.4331	5.0067	5.3581	5.3614	5.3536	5.3669
neg_2725	Comosin	metab_11066	-	-	-	HMDB0033254	neg	-	-	-	-	Phenylpropanoids and polyketides	Isoflavonoids	373.092	M-H	C19H18O8	3.4024	0.138949	-	67.4	-3.00755	99877-69-7	O-methylated isoflavonoids	3.2786	3.2283	4.1515	2.9463	4.2451	4.5818	1.9377	2.2015	3.7143	4.5357	2.7043	2.5367	3.0074	3.1249	3.0507
neg_2806	N-trans-p-Coumaroyloctopamine	metab_11147	-	-	-	HMDB0032804	neg	-	-	-	-	Phenylpropanoids and polyketides	Cinnamic acids and derivatives	298.107	M-H	C17H17NO4	3.5821	0.064329	-	50.8	-3.52454	66648-45-1	Hydroxycinnamic acids and derivatives	3.8367	3.8653	3.8119	3.9473	3.7744	3.8026	3.8618	3.9456	3.7988	3.5443	3.7176	3.8121	3.8153	3.7969	3.8513
neg_2868	3-(1,1-Dimethylallyl)scopoletin 7-glucoside	metab_11209	-	-	-	HMDB0032853	neg	-	-	-	-	Phenylpropanoids and polyketides	Coumarins and derivatives	467.154	M+FA-H	C21H26O9	3.6921	0.00424444	-	34.8	-4.36275	208333-72-6	Coumarin glycosides	5.3858	6.0075	5.5765	6.0323	5.2883	5.1563	5.9132	6.3645	5.9426	5.4776	6.1573	5.807	5.9043	5.9023	5.906
neg_3204	Dihydrohydroxy-O-methylsterigmatocystin	metab_11545	-	-	-	HMDB0033659	neg	-	-	-	-	Phenylpropanoids and polyketides	Sterigmatocystins	401.086	M+FA-H	C19H16O7	4.6772	0.0215446	-	57.6	-3.86095	30099-66-2	Not Available	4.8876	4.7886	4.8641	4.8365	4.8161	4.8391	4.813	4.7904	4.8807	4.832	4.8549	4.7693	4.8474	4.8336	4.8297
neg_3656	[6]-Dehydrogingerdione	metab_11997	-	-	-	HMDB0029474	neg	-	-	-	-	Phenylpropanoids and polyketides	Cinnamic acids and derivatives	311.128	M+Na-2H	C17H22O4	6.8018	0.209724	-	49.6	4.85318	76060-35-0	Hydroxycinnamic acids and derivatives	4.6576	4.6036	4.6147	4.675	4.5146	4.5712	4.4685	4.4164	4.5678	4.4741	4.4342	4.4059	4.7755	4.6703	4.5964
neg_6388	7-[(6-Hydroxy-3,7-dimethyl-2,7-octadienyl)oxy]-2H-1-benzopyran-2-one	metab_14728	-	-	-	HMDB0039063	neg	-	-	-	-	Phenylpropanoids and polyketides	Coumarins and derivatives	687.322	2M+Hac-H	C19H22O4	4.7233	0.0447696	-	51.3	6.41773	118584-19-3	Not Available	4.6912	5.2931	4.9415	5.4358	4.8653	4.9822	5.6241	5.47	5.4356	5.0065	5.2175	5.196	5.2593	5.2451	5.2833
neg_6799	Decarbamoylneosaxitoxin	metab_15139	-	-	-	HMDB0033663	neg	-	-	-	-	Phenylpropanoids and polyketides	Saxitoxins, gonyautoxins, and derivatives	317.123	M+FA-H	C9H16N6O4	3.8937	0.0659907	-	36.4	4.78567	68683-58-9	Not Available	4.0845	4.2996	3.5015	3.4603	3.4565	3.5638	3.9168	4.0373	3.2224	3.1143	3.5214	3.3669	3.7057	3.741	3.6847
neg_7148	5-Deoxykievitone	metab_15486	-	-	C10418	HMDB0034214	neg	-	-	-	-	Phenylpropanoids and polyketides	Isoflavonoids	679.259	2M-H	C20H20O5	3.3567	0.0362581	-	36.5	5.71843	74161-24-3	Isoflavans	5.6018	5.4365	5.6086	5.2753	5.732	5.7494	4.6855	4.6304	5.2806	5.5019	5.3118	5.3431	5.4395	5.4537	5.4709
neg_7150	Calendoflavobioside	metab_15488	-	-	-	HMDB0037933	neg	-	-	-	-	Phenylpropanoids and polyketides	Flavonoids	631.126	M+Na-2H	C27H30O16	3.3567	0.00214822	-	58.5	-2.80643	32453-36-4	Flavonoid glycosides	4.2804	4.5337	4.6831	4.5482	4.742	4.4732	4.4097	4.4135	4.6047	4.7952	4.4969	4.8545	4.5956	4.595	4.5969
neg_7386	4-Hydroxy-3-methoxycinnamic acid	metab_15724	map01100;map00940;map01110	Metabolic pathways;Phenylpropanoid biosynthesis;Biosynthesis of secondary metabolites	C01494	HMDB0000954	neg	-	-	Metabolism;Metabolism;Metabolism	Global and overview maps;Biosynthesis of other secondary metabolites;Global and overview maps	Phenylpropanoids and polyketides	Cinnamic acids and derivatives	193.049	M-H	C10H10O4	3.0394	0.0214992	91.1	-	-7.98726	537-98-4	Hydroxycinnamic acids and derivatives	4.7436	4.8604	4.7475	4.31	4.7876	4.525	4.4064	4.4329	4.1922	4.5973	4.6639	4.4571	4.6243	4.6056	4.6151
neg_7391	Kaempferol-3-O-rutinoside	metab_15729	map01110;map00944	Biosynthesis of secondary metabolites;Flavone and flavonol biosynthesis	C21833	HMDB0037574	neg	-	-	Metabolism;Metabolism	Global and overview maps;Biosynthesis of other secondary metabolites	Phenylpropanoids and polyketides	Flavonoids	593.15	M-H	C27H30O15	3.0166	0.0733302	71.5	-	-2.82485	17650-84-9;17297-56-2	Flavonoid glycosides	6.7725	6.5365	6.6083	6.4707	6.6726	6.7675	6.4378	6.341	6.4967	6.6887	6.522	6.352	6.6047	6.552	6.5494
neg_7564	Gravelliferone	metab_15901	-	-	-	HMDB0030729	neg	-	-	-	-	Phenylpropanoids and polyketides	Coumarins and derivatives	319.129	M+Na-2H	C19H22O3	2.7896	0.0462542	-	32.2	-8.92467	21316-80-3	Hydroxycoumarins	4.6402	4.8368	4.1701	4.0641	4.1256	4.0755	4.6172	4.297	4.1022	4.1975	4.1993	4.1733	4.4151	4.3828	4.379
neg_7846	ESCULETIN	metab_16183	-	-	C09263	HMDB0030819	neg	-	-	-	-	Phenylpropanoids and polyketides	Coumarins and derivatives	177.018	M-H	C9H6O4	2.3834	0.0222306	79.9	-	-9.04668	305-01-1	Hydroxycoumarins	5.1464	4.6576	4.9208	5.1382	5.1851	5.217	4.2432	4.2988	4.815	4.797	4.5134	4.8986	4.9011	4.8932	4.8818
neg_7853	2'-Hydroxygenistein 7-(6''-malonylglucoside)	metab_16190	-	-	-	HMDB0039247	neg	-	-	-	-	Phenylpropanoids and polyketides	Isoflavonoids	533.092	M-H	C24H22O14	2.3605	0.0585134	-	37.3	-3.61524	137351-13-4	Isoflavonoid O-glycosides	4.8346	4.4206	4.8934	4.6758	5.1566	5.1948	3.1763	3.2044	4.607	4.9299	4.406	4.9852	4.7847	4.7533	4.7347
neg_8172	Mahaleboside	metab_16508	-	-	-	HMDB0032984	neg	-	-	-	-	Phenylpropanoids and polyketides	Coumarins and derivatives	369.081	M+FA-H	C15H16O8	1.8469	0.046398	-	43.7	-3.89118	-	Coumarin glycosides	4.7011	4.4844	4.5452	4.3851	4.5123	4.5287	3.9419	4.0202	4.4078	4.4642	4.3419	4.26	4.4517	4.4136	4.4226
neg_8301	Beta-Glucogallin	metab_16637	-	-	C01158	HMDB0038728;HMDB0301708	neg	-	-	-	-	Phenylpropanoids and polyketides	Tannins	331.066	M-H	C13H16O10	1.6907	0.0406306	-	79.3	-3.15754	13405-60-2;554-37-0	Not Available	4.991	4.8901	4.5975	4.6358	4.6733	4.6701	4.4905	4.5482	4.4247	4.9472	4.8022	4.5575	4.6818	4.713	4.6839
neg_7878	(-)-Epicatechin	metab_17446	map01100;map00941;map01110	Metabolic pathways;Flavonoid biosynthesis;Biosynthesis of secondary metabolites	C09727	HMDB0001871;HMDB0002780	neg	-	-	Metabolism;Metabolism;Metabolism	Global and overview maps;Biosynthesis of other secondary metabolites;Global and overview maps	Phenylpropanoids and polyketides	Flavonoids	289.071	M-H	C15H14O6	2.3377	0.0772143	92.7	-	-3.54011	490-46-0;154-23-4	Flavans	4.3658	3.5208	4.3708	3.536	5.1356	4.3911	2.3629	2.8361	3.6706	3.4991	2.7987	4.4576	4.2922	4.2396	4.2317
neg_498	2-Hydroxycinnamic acid	metab_17447	map01100;map00940;map01110;map00360	Metabolic pathways;Phenylpropanoid biosynthesis;Biosynthesis of secondary metabolites;Phenylalanine metabolism	C01772;C05838	HMDB0002641;HMDB0041592	neg	-	-	Metabolism;Metabolism;Metabolism;Metabolism	Global and overview maps;Biosynthesis of other secondary metabolites;Global and overview maps;Amino acid metabolism	Phenylpropanoids and polyketides	Cinnamic acids and derivatives	327.086	M+FA-H, 2M-H	C9H8O3	2.8587	0.0347041	-	47	-9.05961	614-60-8;495-79-4	Hydroxycinnamic acids and derivatives	5.2147	4.9842	5.1155	5.0651	5.1724	5.0447	5.0297	5.0884	5.0667	5.0969	4.9628	5.1106	5.1057	5.0818	5.0783
neg_1999	Zeranol	metab_17455	-	-	C14752	HMDB0032702;HMDB0041824	neg	-	-	-	-	Phenylpropanoids and polyketides	Macrolides and analogues	359.124	M+K-2H	C18H26O5	1.736	0.0322939	-	53.6	-8.84742	26538-44-3;36455-72-8	Not Available	4.3776	4.2709	4.2306	4.096	4.2467	4.1632	4.1272	4.2037	4.0723	4.0821	4.0562	3.9485	4.1308	4.1049	4.109
neg_6956	Mitomycin	metab_15296	-	-	C06681	HMDB0014450	neg	Antibiotics	Others	-	-	Organoheterocyclic compounds	Indoles and derivatives	355.102	M+Na-2H	C15H18N4O5	3.6512	0.0254908	-	49.5	-0.226557	1950-07-07	Indolequinones	4.2613	4.1462	3.9746	3.4605	3.8482	3.9786	3.7438	3.4095	3.6172	4.0876	3.8132	3.4859	3.8233	3.8029	3.8209
neg_7580	Nalidixic Acid	metab_15917	-	-	C05079	HMDB0014917	neg	Antibiotics	Quinolones	-	-	Organoheterocyclic compounds	Diazanaphthalenes	509.164	2M+FA-H	C12H12N2O3	2.7669	0.0691811	-	52.5	-7.35352	389-08-2	Naphthyridines	5.3094	5.5258	4.5224	4.2769	4.5699	4.5651	5.0332	5.3808	4.3041	4.485	4.6895	4.5374	5.0003	4.9591	4.9427
pos_6110	Melibiose	metab_6100	map01100;map02010;map00052	Metabolic pathways;ABC transporters;Galactose metabolism	C05402	PW_C000033;HMDB0259486;HMDB0000048	pos	Carbohydrates	Oligosaccharides	Metabolism;Environmental Information Processing;Metabolism	Global and overview maps;Membrane transport;Carbohydrate metabolism	Lipids and lipid-like molecules	Fatty Acyls	307.102	M+H-2H2O	C12H22O11	4.6161	0.107675	-	47.2	-0.262397	585-99-9;13299-20-2	Fatty acyl glycosides	4.3402	4.1352	3.4591	3.6313	3.4503	3.5365	3.8351	3.8558	3.6372	3.5447	3.512	3.9484	3.9153	3.8356	3.8375
neg_1434	D-Gluconic acid	metab_9778	map01100;map00030;map01110;map01200	Metabolic pathways;Pentose phosphate pathway;Biosynthesis of secondary metabolites;Carbon metabolism	C00257	HMDB0303730;HMDB0000625	neg	Carbohydrates	Monosaccharides	Metabolism;Metabolism;Metabolism;Metabolism	Global and overview maps;Carbohydrate metabolism;Global and overview maps;Global and overview maps	Organic acids and derivatives	Hydroxy acids and derivatives	195.049	M-H, M+Na-2H	C6H12O7	0.6376	0.0405217	63.7	-	-8.07594	526-95-4	Medium-chain hydroxy acids and derivatives	5.1931	5.0527	4.883	4.6702	4.8665	4.7196	5.0647	5.11	4.7025	4.8777	4.9625	4.9028	4.9451	4.9107	4.9226
neg_8758	Myo-Inositol	metab_17093	map01100;map01110;map00562;map02010;map00053;map00052;map04070	Metabolic pathways;Biosynthesis of secondary metabolites;Inositol phosphate metabolism;ABC transporters;Ascorbate and aldarate metabolism;Galactose metabolism;Phosphatidylinositol signaling system	C00137	PW_C000137;HMDB0000211;MJDBOTE0000341	neg	Carbohydrates	Monosaccharides	Metabolism;Metabolism;Metabolism;Environmental Information Processing;Metabolism;Metabolism;Environmental Information Processing	Global and overview maps;Global and overview maps;Carbohydrate metabolism;Membrane transport;Carbohydrate metabolism;Carbohydrate metabolism;Signal transduction	Organic oxygen compounds	Organooxygen compounds	179.054	M-H	C6H12O6	0.6997	0.0238215	56.4	-	-9.08583	87-89-8	Alcohols and polyols	4.9622	4.8752	4.8285	4.8242	4.8007	4.7152	4.8581	4.9902	4.757	4.8138	4.8415	4.8851	4.8112	4.8157	4.7958
neg_7007	Glucosamine	metab_17451	map01100;map00520	Metabolic pathways;Amino sugar and nucleotide sugar metabolism	C00329	HMDB0001514;HMDB0030091;HMDB0245095;PW_C001167;HMDB0242589	neg	Carbohydrates	Monosaccharides	Metabolism;Metabolism	Global and overview maps;Carbohydrate metabolism	Organic oxygen compounds	Organooxygen compounds	403.16	2M+FA-H	C6H13NO5	3.5821	0.0122653	-	53.3	8.10105	3416-24-8;14257-69-3	Carbohydrates and carbohydrate conjugates	4.366	3.8224	4.4346	3.3117	4.7244	4.9623	4.5336	3.7312	4.1019	4.3091	4.6298	4.4358	4.4839	4.4819	4.492
neg_1701	Sucrose	metab_10044	map01100;map00500;map01110;map02010;map00052	Metabolic pathways;Starch and sucrose metabolism;Biosynthesis of secondary metabolites;ABC transporters;Galactose metabolism	C00089	HMDB0000258;PW_C000177	neg	Carbohydrates	Oligosaccharides	Metabolism;Metabolism;Metabolism;Environmental Information Processing;Metabolism	Global and overview maps;Carbohydrate metabolism;Global and overview maps;Membrane transport;Carbohydrate metabolism	Organic oxygen compounds	Organooxygen compounds	377.084	M+Cl	C12H22O11	0.6997	0.0597944	97	-	-4.12582	57-50-1	Carbohydrates and carbohydrate conjugates	6.1759	5.6665	5.4209	5.0505	5.313	4.9038	5.9521	6.193	5.6304	5.8504	5.7747	5.8004	5.7186	5.6677	5.7047
pos_1146	Prostaglandin F1a	metab_1143	-	-	C06475	HMDB0002685	pos	Lipids	Eicosanoids	-	-	Lipids and lipid-like molecules	Fatty Acyls	321.242	M+H-2H2O, M+H	C20H36O5	3.4891	0.0694847	-	37.6	-0.168224	745-62-0	Eicosanoids	5.8627	5.727	5.3283	5.1113	5.3938	5.3222	5.5314	5.4747	5.0991	5.1039	5.2352	5.2168	5.4818	5.4318	5.4292
neg_2969	5,6-Dihydroxyprostaglandin F1a	metab_11310	-	-	C06475	HMDB0012109	neg	Lipids	Eicosanoids	-	-	Lipids and lipid-like molecules	Fatty Acyls	387.238	M-H	C20H36O7	3.9857	0.0300787	-	42.3	-2.85303	11000-26-3	Eicosanoids	4.9176	4.7586	4.4216	4.1927	4.4004	4.3485	4.6497	4.6404	4.2525	4.2769	4.4832	4.344	4.533	4.5484	4.5591
pos_6466	Dodecanoic acid	metab_8336	map01100;map01110;map00061	Metabolic pathways;Biosynthesis of secondary metabolites;Fatty acid biosynthesis	C02679	HMDB0303347;HMDB0303348;HMDB0000638;PW_C000497;HMDB0002262;LMFA01010012	pos	Lipids	Fatty acids	Metabolism;Metabolism;Metabolism	Global and overview maps;Global and overview maps;Lipid metabolism	Lipids and lipid-like molecules	Fatty Acyls	218.211	M+NH4	C12H24O2	3.7377	0.0545805	-	55.5	0.198354	143-07-7;1908-11-8	Fatty acids and conjugates	4.8027	4.6232	4.6003	4.7924	4.9486	5.2218	4.8181	4.6027	4.8209	4.6346	4.9144	4.5802	4.8704	4.8246	4.86
neg_1984	1-Pentadecanecarboxylic acid	metab_10327	map01100;map00071;map01212;map00073;map00061;map00062;map01040	Metabolic pathways;Fatty acid degradation;Fatty acid metabolism;Cutin, suberine and wax biosynthesis;Fatty acid biosynthesis;Fatty acid elongation;Biosynthesis of unsaturated fatty acids	C00249	HMDB0000220	neg	Lipids	Fatty acids	Metabolism;Metabolism;Metabolism;Metabolism;Metabolism;Metabolism;Metabolism	Global and overview maps;Lipid metabolism;Global and overview maps;Lipid metabolism;Lipid metabolism;Lipid metabolism;Lipid metabolism	Lipids and lipid-like molecules	Fatty Acyls	355.102	M+FA-H	C15H18O7	1.6907	0.0794671	-	55.4	-4.03955	1957-10-03	Fatty acids and conjugates	4.2612	4.1128	4.3674	4.3449	4.4313	4.2561	4.1502	4.3829	4.4064	4.4367	4.2569	4.3721	4.2895	4.2274	4.2353
neg_3874	Palmitic acid	metab_12215	map01100;map00071;map01212;map00073;map00061;map00062;map01040	Metabolic pathways;Fatty acid degradation;Fatty acid metabolism;Cutin, suberine and wax biosynthesis;Fatty acid biosynthesis;Fatty acid elongation;Biosynthesis of unsaturated fatty acids	C00249	LMFA01010001;PW_C000145;HMDB0303203;HMDB0000220	neg	Lipids	Fatty acids	Metabolism;Metabolism;Metabolism;Metabolism;Metabolism;Metabolism;Metabolism	Global and overview maps;Lipid metabolism;Global and overview maps;Lipid metabolism;Lipid metabolism;Lipid metabolism;Lipid metabolism	Lipids and lipid-like molecules	Fatty Acyls	277.216	M+Na-2H	C16H32O2	7.7878	0.0706959	-	52.4	4.92104	1957-10-03	Fatty acids and conjugates	4.2835	4.1538	4.2206	4.2628	4.224	4.2869	4.4256	4.2839	4.4016	4.2212	4.2969	4.3094	4.2342	4.2743	4.2953
pos_1737	PC(16:0/0:0)	metab_1734	map00564	Glycerophospholipid metabolism	C04230	LMGP01050018;HMDB0010382	pos	Lipids	Phospholipids	Metabolism	Lipid metabolism	Lipids and lipid-like molecules	Glycerophospholipids	496.34	M+H, M+Na	C24H50NO7P	7.9194	0.0322917	85.6	-	0.352995	17364-16-8	Glycerophosphocholines	5.337	5.141	5.5905	5.255	5.6897	5.6901	5.3167	5.3915	5.5328	5.6839	5.6458	5.6642	5.5577	5.5326	5.5565
pos_4505	PE(15:0/16:1(9Z))	metab_4497	map01100;map00564;map01110;map00563;map04136	Metabolic pathways;Glycerophospholipid metabolism;Biosynthesis of secondary metabolites;Glycosylphosphatidylinositol (GPI)-anchor biosynthesis;Autophagy - other	C00350	HMDB0008891;PW_C004939;LMGP02011235	pos	Lipids	Phospholipids	Metabolism;Metabolism;Metabolism;Metabolism;Cellular Processes	Global and overview maps;Lipid metabolism;Global and overview maps;Glycan biosynthesis and metabolism;Transport and catabolism	Lipids and lipid-like molecules	Glycerophospholipids	708.511	M+CH3OH+H	C36H70NO8P	10.1239	0.0324612	-	64.8	-8.79716	-	Glycerophosphoethanolamines	5.1287	5.0975	5.2045	5.1073	5.0896	5.2033	5.1204	4.9348	5.1599	5.0528	5.0632	5.095	5.0833	5.0993	5.0713
neg_1060	LysoPC(16:0)	metab_9405	map00564	Glycerophospholipid metabolism	C04230	HMDB0240262;PW_C006391;HMDB0010382	neg	Lipids	Phospholipids	Metabolism	Lipid metabolism	Lipids and lipid-like molecules	Glycerophospholipids	540.329	M+Cl, M+FA-H	C24H50NO7P	7.9114	0.0589349	-	69	-0.488742	17364-16-8;66757-27-5;14863-27-5	Glycerophosphocholines	4.5419	4.2587	4.7802	4.5278	4.8165	4.8472	4.3231	4.4649	4.7379	4.8768	4.7992	4.8123	4.6602	4.7112	4.6832
neg_5172	PA(18:3(9Z,12Z,15Z)/22:1(13Z))	metab_13513	map01100;map00564;map01110;map00561;map04070	Metabolic pathways;Glycerophospholipid metabolism;Biosynthesis of secondary metabolites;Glycerolipid metabolism;Phosphatidylinositol signaling system	C00416	HMDB0115019;PW_C062437	neg	Lipids	Phospholipids	Metabolism;Metabolism;Metabolism;Metabolism;Environmental Information Processing	Global and overview maps;Lipid metabolism;Global and overview maps;Lipid metabolism;Signal transduction	Lipids and lipid-like molecules	Glycerophospholipids	787.498	M+Cl	C43H77O8P	8.9094	0.0306995	-	34	-9.93697	-	Glycerophosphates	3.9694	4.594	4.6866	4.8739	4.4991	4.4301	4.8548	4.14	5.1055	5.0673	4.7614	4.8025	4.6797	4.7	4.7051
pos_7692	CGMP	metab_7676	map01100;map00230	Metabolic pathways;Purine metabolism	C00942	HMDB0001314	pos	Nucleic acids	Cyclic nucleotides	Metabolism;Metabolism	Global and overview maps;Nucleotide metabolism	Nucleosides, nucleotides, and analogues	Purine nucleotides	346.055	M+H	C10H12N5O7P	1.5723	0.0479273	87.3	-	-0.296858	7665-99-8	Cyclic purine nucleotides	4.3311	4.1532	3.7379	3.8076	3.9791	3.7852	4.0874	4.7217	3.5464	3.1594	3.894	3.2585	4.1676	4.1517	4.1261
pos_2504	Guanosine	metab_2499	map01100;map02010;map00230	Metabolic pathways;ABC transporters;Purine metabolism	C00387	HMDB0000133;PW_C000087	pos	Nucleic acids	Nucleosides	Metabolism;Environmental Information Processing;Metabolism	Global and overview maps;Membrane transport;Nucleotide metabolism	Nucleosides, nucleotides, and analogues	Purine nucleosides	284.099	M+H	C10H13N5O5	1.4869	0.0905393	91	-	-0.110408	118-00-3	Not Available	4.4903	4.4959	4.4901	4.3935	4.5032	4.4782	4.37	4.5879	4.4456	4.4236	4.6196	4.5357	4.5559	4.4776	4.5306
neg_1902	Uridine	metab_10245	map00240;map01100;map02010	Pyrimidine metabolism;Metabolic pathways;ABC transporters	C00299	HMDB0000296;PW_C000202	neg	Nucleic acids	Nucleosides	Metabolism;Metabolism;Environmental Information Processing	Nucleotide metabolism;Global and overview maps;Membrane transport	Nucleosides, nucleotides, and analogues	Pyrimidine nucleosides	243.061	M-H	C9H12N2O6	1.4264	0.0886797	93	-	-5.26225	58-96-8	Not Available	4.8426	4.9258	4.4949	4.527	4.5038	4.5841	4.5762	4.7036	4.6567	4.754	4.8161	4.6309	4.6714	4.7324	4.6636
neg_6819	Deoxycytidine	metab_15159	map00240;map01100;map02010	Pyrimidine metabolism;Metabolic pathways;ABC transporters	C00881	PW_C000008;HMDB0000014;HMDB0250725	neg	Nucleic acids	Nucleosides	Metabolism;Metabolism;Environmental Information Processing	Nucleotide metabolism;Global and overview maps;Membrane transport	Nucleosides, nucleotides, and analogues	Pyrimidine nucleosides	499.181	2M+FA-H	C9H13N3O4	3.8476	0.0316589	-	37.2	2.6832	951-77-9	Pyrimidine 2''-deoxyribonucleosides	4.9754	4.9172	4.3177	4.7605	4.3369	4.5491	4.463	4.5428	4.6215	4.1079	4.1657	4.3925	4.599	4.5944	4.573
neg_8429	Deoxyguanosine	metab_16765	map01100;map02010;map00230	Metabolic pathways;ABC transporters;Purine metabolism	C00330	PW_C000058;HMDB0000085	neg	Nucleic acids	Nucleosides	Metabolism;Environmental Information Processing;Metabolism	Global and overview maps;Membrane transport;Nucleotide metabolism	Nucleosides, nucleotides, and analogues	Purine nucleosides	312.094	M+FA-H	C10H13N5O4	1.4704	0.038957	-	37.1	-4.02614	961-07-9	Purine 2''-deoxyribonucleosides	4.298	4.2988	4.4471	4.4718	4.3322	4.2888	4.3913	4.5837	4.4287	4.3287	4.52	4.4873	4.4505	4.4193	4.4243
neg_298	Guanosine-5'-monophosphate	metab_8644	map01100;map00230	Metabolic pathways;Purine metabolism	C00144	HMDB0001397	neg	Nucleic acids	Nucleotides	Metabolism;Metabolism	Global and overview maps;Nucleotide metabolism	Nucleosides, nucleotides, and analogues	Purine nucleotides	344.039	M-H2O-H, M-H	C10H14N5O8P	1.4264	0.0889222	85.5	-	-3.82014	85-32-5	Purine ribonucleotides	4.4963	4.4202	4.0627	4.2515	4.2093	4.0627	4.3776	5.0221	4.028	3.6779	4.2797	3.7189	4.439	4.4689	4.3914
neg_1871	Uridine-5'-monophosphate	metab_10214	map00240;map01100;map01240	Pyrimidine metabolism;Metabolic pathways;Biosynthesis of cofactors	C00105	HMDB0000288	neg	Nucleic acids	Nucleotides	Metabolism;Metabolism;Metabolism	Nucleotide metabolism;Global and overview maps;Global and overview maps	Nucleosides, nucleotides, and analogues	Pyrimidine nucleotides	323.027	M-H	C9H13N2O9P	1.212	0.0854315	70.5	-	-4.10343	58-97-9	Pyrimidine ribonucleotides	3.5295	3.5265	2.8946	3.209	2.9918	2.8853	3.4194	3.9561	3.1154	2.8972	3.3186	2.724	3.3325	3.3858	3.4056
neg_8532	ADP	metab_16868	map01100;map01110;map00230;map01240;map00908;map00195;map00190	Metabolic pathways;Biosynthesis of secondary metabolites;Purine metabolism;Biosynthesis of cofactors;Zeatin biosynthesis;Photosynthesis;Oxidative phosphorylation	C00008	HMDB0001341	neg	Nucleic acids	Nucleotides	Metabolism;Metabolism;Metabolism;Metabolism;Metabolism;Metabolism;Metabolism	Global and overview maps;Global and overview maps;Nucleotide metabolism;Global and overview maps;Metabolism of terpenoids and polyketides;Energy metabolism;Energy metabolism	Nucleosides, nucleotides, and analogues	Purine nucleotides	426.021	M-H	C10H15N5O10P2	0.9981	0.0170437	43.8	-	-3.24297	58-64-0	Purine ribonucleotides	3.9512	3.7589	4.6143	4.4902	4.4203	4.3996	4.3694	3.8547	4.6094	4.5662	4.5397	4.5848	4.3832	4.398	4.3905
pos_7722	Guanine	metab_7706	map01100;map00230	Metabolic pathways;Purine metabolism	C00242	PW_C000086;HMDB0000132	pos	Nucleic acids	Bases	Metabolism;Metabolism	Global and overview maps;Nucleotide metabolism	Organoheterocyclic compounds	Imidazopyrimidines	152.057	M+H	C5H5N5O	1.4869	0.0810617	73.2	-	0.2088	73-40-5	Purines and purine derivatives	5.0787	5.0723	4.9989	4.9189	5.0431	5.0181	4.9437	5.1773	4.9567	4.9406	5.1013	5.0165	5.0861	5.0175	5.0414
pos_7948	Adenine	metab_7931	map01100;map00230;map00908	Metabolic pathways;Purine metabolism;Zeatin biosynthesis	C00147	PW_C000024;HMDB0000034	pos	Nucleic acids	Bases	Metabolism;Metabolism;Metabolism	Global and overview maps;Nucleotide metabolism;Metabolism of terpenoids and polyketides	Organoheterocyclic compounds	Imidazopyrimidines	136.062	M+H	C5H5N5	0.8035	0.025506	56.2	-	1.05481	73-24-5	Purines and purine derivatives	5.2385	5.1281	4.7773	4.5065	4.8181	4.8073	5.0064	4.8229	4.6647	4.9203	5.0178	4.7273	4.9443	4.9471	4.9646
pos_643	Citric acid	metab_641	map01100;map00630;map01110;map01240;map01210;map01200;map01230;map00250;map00020	Metabolic pathways;Glyoxylate and dicarboxylate metabolism;Biosynthesis of secondary metabolites;Biosynthesis of cofactors;2-Oxocarboxylic acid metabolism;Carbon metabolism;Biosynthesis of amino acids;Alanine, aspartate and glutamate metabolism;Citrate cycle (TCA cycle)	C00158	HMDB0000094;PW_C000063	pos	Organic acids	Carboxylic acids	Metabolism;Metabolism;Metabolism;Metabolism;Metabolism;Metabolism;Metabolism;Metabolism;Metabolism	Global and overview maps;Carbohydrate metabolism;Global and overview maps;Global and overview maps;Global and overview maps;Global and overview maps;Global and overview maps;Amino acid metabolism;Carbohydrate metabolism	Organic acids and derivatives	Carboxylic acids and derivatives	175.024	M+H-H2O, M+H	C6H8O7	1.2174	0.0498111	75.4	-	0.573498	77-92-9	Tricarboxylic acids and derivatives	5.0884	5.0847	5.038	4.8787	5.0725	5.0345	5.3759	5.1415	4.8959	4.7336	4.9122	4.9966	5.0848	5.0544	5.0434
pos_734	3-Methyl-2-oxovaleric acid	metab_8330	map01100;map01110;map00280;map00290;map01210;map01230;map00966	Metabolic pathways;Biosynthesis of secondary metabolites;Valine, leucine and isoleucine degradation;Valine, leucine and isoleucine biosynthesis;2-Oxocarboxylic acid metabolism;Biosynthesis of amino acids;Glucosinolate biosynthesis	C00671	HMDB0000491;PW_C000373	pos	Organic acids	Carboxylic acids	Metabolism;Metabolism;Metabolism;Metabolism;Metabolism;Metabolism;Metabolism	Global and overview maps;Global and overview maps;Amino acid metabolism;Amino acid metabolism;Global and overview maps;Global and overview maps;Biosynthesis of other secondary metabolites	Organic acids and derivatives	Keto acids and derivatives	131.07	M+H-H2O, M+H	C6H10O3	1.782	0.0177992	49	-	2.19521	1460-34-0;24809-08-3	Short-chain keto acids and derivatives	5.051	5.0588	4.7482	4.4199	4.8271	4.7939	4.8618	4.8778	4.6686	4.8636	4.9088	4.6036	4.8235	4.8388	4.8328
neg_1493	Isocitrate	metab_17452	map01100;map00630;map01110;map01240;map01210;map01200;map01230;map00020	Metabolic pathways;Glyoxylate and dicarboxylate metabolism;Biosynthesis of secondary metabolites;Biosynthesis of cofactors;2-Oxocarboxylic acid metabolism;Carbon metabolism;Biosynthesis of amino acids;Citrate cycle (TCA cycle)	C00311	HMDB0304324;HMDB0000193;HMDB0001874	neg	Organic acids	Carboxylic acids	Metabolism;Metabolism;Metabolism;Metabolism;Metabolism;Metabolism;Metabolism;Metabolism	Global and overview maps;Carbohydrate metabolism;Global and overview maps;Global and overview maps;Global and overview maps;Global and overview maps;Global and overview maps;Carbohydrate metabolism	Organic acids and derivatives	Carboxylic acids and derivatives	191.018	M-H, M+K-2H	C6H8O7	0.7411	0.038501	68	-	-8.25897	6061-97-8;320-77-4	Tricarboxylic acids and derivatives	6.1208	6.1618	6.1049	6.092	6.1095	6.0781	6.4038	6.2532	6.0331	5.9033	6.0585	6.1298	6.1774	6.1555	6.1448
pos_7594	Tyramine	metab_7579	map01100;map00950;map01110;map00350;map01240	Metabolic pathways;Isoquinoline alkaloid biosynthesis;Biosynthesis of secondary metabolites;Tyrosine metabolism;Biosynthesis of cofactors	C00483	PW_C000210;HMDB0000306	pos	Peptides	Amines	Metabolism;Metabolism;Metabolism;Metabolism;Metabolism	Global and overview maps;Biosynthesis of other secondary metabolites;Global and overview maps;Amino acid metabolism;Global and overview maps	Benzenoids	Benzene and substituted derivatives	120.081	M+H-H2O	C8H11NO	1.7196	0.0614268	36.4	-	1.78398	51-67-2	Phenethylamines	4.863	5.0048	4.8026	4.8184	4.8861	5.0377	4.7527	5.034	4.8724	4.909	4.7883	4.6752	4.8734	4.8602	4.911
pos_384	L-Homoserine	metab_383	map01100;map01110;map00300;map00270;map01230;map00260;map00920	Metabolic pathways;Biosynthesis of secondary metabolites;Lysine biosynthesis;Cysteine and methionine metabolism;Biosynthesis of amino acids;Glycine, serine and threonine metabolism;Sulfur metabolism	C00263	HMDB0000719;PW_C000570	pos	Peptides	Amino acids	Metabolism;Metabolism;Metabolism;Metabolism;Metabolism;Metabolism;Metabolism	Global and overview maps;Global and overview maps;Amino acid metabolism;Amino acid metabolism;Global and overview maps;Amino acid metabolism;Energy metabolism	Organic acids and derivatives	Carboxylic acids and derivatives	84.045	M+H-2H2O, M+H, M+H-H2O	C4H9NO3	0.7428	0.0584972	-	53.2	4.9546	672-15-1	Amino acids, peptides, and analogues	5.2318	5.2383	5.2183	5.1291	5.2057	5.1802	5.1133	5.2344	5.1005	5.0678	5.1423	5.1897	5.2014	5.153	5.1655
pos_2525	L-Isoleucine	metab_2520	map01100;map01110;map00280;map00290;map01210;map00960;map02010;map01230;map00966;map00460;map00970	Metabolic pathways;Biosynthesis of secondary metabolites;Valine, leucine and isoleucine degradation;Valine, leucine and isoleucine biosynthesis;2-Oxocarboxylic acid metabolism;Tropane, piperidine and pyridine alkaloid biosynthesis;ABC transporters;Biosynthesis of amino acids;Glucosinolate biosynthesis;Cyanoamino acid metabolism;Aminoacyl-tRNA biosynthesis	C00407	HMDB0000172;HMDB0000557;PW_C000112	pos	Peptides	Amino acids	Metabolism;Metabolism;Metabolism;Metabolism;Metabolism;Metabolism;Environmental Information Processing;Metabolism;Metabolism;Metabolism;Genetic Information Processing	Global and overview maps;Global and overview maps;Amino acid metabolism;Amino acid metabolism;Global and overview maps;Biosynthesis of other secondary metabolites;Membrane transport;Global and overview maps;Biosynthesis of other secondary metabolites;Metabolism of other amino acids;Translation	Organic acids and derivatives	Carboxylic acids and derivatives	132.102	M+H	C6H13NO2	1.6154	0.0451351	88.9	-	0.88518	73-32-5;1509-34-8	Amino acids, peptides, and analogues	4.933	4.9996	4.981	4.8875	5.0405	5.18	4.919	5.1719	5.0304	4.9236	4.8811	4.936	5.0555	5.0171	5.0304
pos_8124	L-(+)-Arginine	metab_8106	map01100;map00220;map01110;map02010;map00330;map01230;map00970;map00261	Metabolic pathways;Arginine biosynthesis;Biosynthesis of secondary metabolites;ABC transporters;Arginine and proline metabolism;Biosynthesis of amino acids;Aminoacyl-tRNA biosynthesis;Monobactam biosynthesis	C00062	HMDB0000517	pos	Peptides	Amino acids	Metabolism;Metabolism;Metabolism;Environmental Information Processing;Metabolism;Metabolism;Genetic Information Processing;Metabolism	Global and overview maps;Amino acid metabolism;Global and overview maps;Membrane transport;Amino acid metabolism;Global and overview maps;Translation;Biosynthesis of other secondary metabolites	Organic acids and derivatives	Carboxylic acids and derivatives	175.119	M+H	C6H14N4O2	0.5988	0.0306512	63.4	-	0.505863	74-79-3	Amino acids, peptides, and analogues	4.3493	4.2834	4.4004	4.5463	4.417	4.6055	3.9706	4.0461	4.1466	4.2168	4.2352	4.1142	4.3408	4.3195	4.3442
neg_2164	L-Valine	metab_10506	map01100;map00311;map00280;map01240;map01210;map00460;map02010;map01230;map00966;map00290;map01110;map00970;map00770	Metabolic pathways;Penicillin and cephalosporin biosynthesis;Valine, leucine and isoleucine degradation;Biosynthesis of cofactors;2-Oxocarboxylic acid metabolism;Cyanoamino acid metabolism;ABC transporters;Biosynthesis of amino acids;Glucosinolate biosynthesis;Valine, leucine and isoleucine biosynthesis;Biosynthesis of secondary metabolites;Aminoacyl-tRNA biosynthesis;Pantothenate and CoA biosynt…	C00183	HMDB0000883;PW_C000704	neg	Peptides	Amino acids	Metabolism;Metabolism;Metabolism;Metabolism;Metabolism;Metabolism;Environmental Information Processing;Metabolism;Metabolism;Metabolism;Metabolism;Genetic Information Processing;Metabolism	Global and overview maps;Biosynthesis of other secondary metabolites;Amino acid metabolism;Global and overview maps;Global and overview maps;Metabolism of other amino acids;Membrane transport;Global and overview maps;Biosynthesis of other secondary metabolites;Amino acid metabolism;Global and overview maps;Translation;Metabolism of cofactors and vitamins	Organic acids and derivatives	Carboxylic acids and derivatives	138.054	M+Na-2H	C5H11NO2	2.1154	0.0319896	-	36.6	5.48628	72-18-4	Amino acids, peptides, and analogues	3.8856	3.9701	3.6244	3.598	3.6129	3.595	4.0463	3.826	3.6854	3.5903	3.6557	3.5613	3.7702	3.7933	3.7687
neg_8427	L-Serine	metab_16763	map01100;map00564;map01110;map00920;map01240;map00460;map00270;map01200;map01230;map00600;map02010;map00260;map00261;map00630;map00970	Metabolic pathways;Glycerophospholipid metabolism;Biosynthesis of secondary metabolites;Sulfur metabolism;Biosynthesis of cofactors;Cyanoamino acid metabolism;Cysteine and methionine metabolism;Carbon metabolism;Biosynthesis of amino acids;Sphingolipid metabolism;ABC transporters;Glycine, serine and threonine metabolism;Monobactam biosynthesis;Glyoxylate and dicarboxylate metabolism;Aminoacyl-tRN…	C00065	PW_C000120;HMDB0000187	neg	Peptides	Amino acids	Metabolism;Metabolism;Metabolism;Metabolism;Metabolism;Metabolism;Metabolism;Metabolism;Metabolism;Metabolism;Environmental Information Processing;Metabolism;Metabolism;Metabolism;Genetic Information Processing	Global and overview maps;Lipid metabolism;Global and overview maps;Energy metabolism;Global and overview maps;Metabolism of other amino acids;Amino acid metabolism;Global and overview maps;Global and overview maps;Lipid metabolism;Membrane transport;Amino acid metabolism;Biosynthesis of other secondary metabolites;Carbohydrate metabolism;Translation	Organic acids and derivatives	Carboxylic acids and derivatives	150.04	M+FA-H	C3H7NO3	1.4811	0.0642597	-	42	-3.69363	56-45-1	Amino acids, peptides, and analogues	3.6901	3.6959	3.6507	3.637	3.5926	3.5864	3.5964	3.9158	3.5609	3.5623	3.7176	3.5722	3.7031	3.6472	3.6768
neg_8437	L-Tyrosine	metab_16773	map01100;map01110;map00350;map01240;map00730;map00965;map00130;map00998;map01230;map00966;map00950;map01210;map00940;map00360;map00970;map00261;map00400;map00460	Metabolic pathways;Biosynthesis of secondary metabolites;Tyrosine metabolism;Biosynthesis of cofactors;Thiamine metabolism;Betalain biosynthesis;Ubiquinone and other terpenoid-quinone biosynthesis;Biosynthesis of various secondary metabolites - part 2;Biosynthesis of amino acids;Glucosinolate biosynthesis;Isoquinoline alkaloid biosynthesis;2-Oxocarboxylic acid metabolism;Phenylpropanoid biosynthe…	C00082	HMDB0000158;PW_C000103	neg	Peptides	Amino acids	Metabolism;Metabolism;Metabolism;Metabolism;Metabolism;Metabolism;Metabolism;Metabolism;Metabolism;Metabolism;Metabolism;Metabolism;Metabolism;Metabolism;Genetic Information Processing;Metabolism;Metabolism;Metabolism	Global and overview maps;Global and overview maps;Amino acid metabolism;Global and overview maps;Metabolism of cofactors and vitamins;Biosynthesis of other secondary metabolites;Metabolism of cofactors and vitamins;Biosynthesis of other secondary metabolites;Global and overview maps;Biosynthesis of other secondary metabolites;Biosynthesis of other secondary metabolites;Global and overview maps;Bi…	Organic acids and derivatives	Carboxylic acids and derivatives	180.065	M-H	C9H11NO3	1.4581	0.0206135	88.4	-	-8.91163	60-18-4	Amino acids, peptides, and analogues	3.7635	3.7598	3.8855	3.9537	3.8972	3.9555	3.8582	3.961	4.1453	3.9563	3.9824	3.9813	3.928	3.9126	3.9126
pos_576	L-Glutamic acid	metab_574	map01100;map00630;map00220;map01200;map00430;map01240;map01210;map00910;map02010;map00860;map00480;map00332;map00524;map00250;map01230;map00970;map00340;map01110;map00650;map00330;map00660	Metabolic pathways;Glyoxylate and dicarboxylate metabolism;Arginine biosynthesis;Carbon metabolism;Taurine and hypotaurine metabolism;Biosynthesis of cofactors;2-Oxocarboxylic acid metabolism;Nitrogen metabolism;ABC transporters;Porphyrin and chlorophyll metabolism;Glutathione metabolism;Carbapenem biosynthesis;Neomycin, kanamycin and gentamicin biosynthesis;Alanine, aspartate and glutamate metab…	C00025	PW_C000095;HMDB0060475;HMDB0000148;HMDB0003339	pos	Peptides;Hormones and transmitters	Amino acids;Neurotransmitters	Metabolism;Metabolism;Metabolism;Metabolism;Metabolism;Metabolism;Metabolism;Metabolism;Environmental Information Processing;Metabolism;Metabolism;Metabolism;Metabolism;Metabolism;Metabolism;Genetic Information Processing;Metabolism;Metabolism;Metabolism;Metabolism;Metabolism	Global and overview maps;Carbohydrate metabolism;Amino acid metabolism;Global and overview maps;Metabolism of other amino acids;Global and overview maps;Global and overview maps;Energy metabolism;Membrane transport;Metabolism of cofactors and vitamins;Metabolism of other amino acids;Biosynthesis of other secondary metabolites;Biosynthesis of other secondary metabolites;Amino acid metabolism;Globa…	Organic acids and derivatives	Carboxylic acids and derivatives	130.05	M+H-H2O, M+H	C5H9NO4	0.7428	0.0271924	89.7	-	0.850352	6893-26-1;56-86-0	Amino acids, peptides, and analogues	5.8859	5.8484	5.8271	5.7265	5.8101	5.7687	5.7969	5.9079	5.7302	5.653	5.7437	5.8563	5.8105	5.789	5.7917
pos_683	L-Aspartic Acid	metab_681	map01100;map00220;map01110;map00770;map00300;map01240;map01210;map00270;map01200;map00260;map01230;map00760;map00460;map00250;map00710;map00970;map00261;map02010;map00410;map00340	Metabolic pathways;Arginine biosynthesis;Biosynthesis of secondary metabolites;Pantothenate and CoA biosynthesis;Lysine biosynthesis;Biosynthesis of cofactors;2-Oxocarboxylic acid metabolism;Cysteine and methionine metabolism;Carbon metabolism;Glycine, serine and threonine metabolism;Biosynthesis of amino acids;Nicotinate and nicotinamide metabolism;Cyanoamino acid metabolism;Alanine, aspartate a…	C00049	PW_C000123;HMDB0000191	pos	Peptides;Hormones and transmitters	Amino acids;Neurotransmitters	Metabolism;Metabolism;Metabolism;Metabolism;Metabolism;Metabolism;Metabolism;Metabolism;Metabolism;Metabolism;Metabolism;Metabolism;Metabolism;Metabolism;Metabolism;Genetic Information Processing;Metabolism;Environmental Information Processing;Metabolism;Metabolism	Global and overview maps;Amino acid metabolism;Global and overview maps;Metabolism of cofactors and vitamins;Amino acid metabolism;Global and overview maps;Global and overview maps;Amino acid metabolism;Global and overview maps;Amino acid metabolism;Global and overview maps;Metabolism of cofactors and vitamins;Metabolism of other amino acids;Amino acid metabolism;Energy metabolism;Translation;Bio…	Organic acids and derivatives	Carboxylic acids and derivatives	134.045	M+H-H2O, M+H	C4H7NO4	0.7428	0.0112273	84.8	-	1.95317	56-84-8	Amino acids, peptides, and analogues	4.8605	4.7983	4.3919	4.2911	4.4005	4.4625	4.5255	4.6078	4.2083	4.1196	4.4186	4.4561	4.4721	4.468	4.4623
neg_5622	Ouabain	metab_13963	-	-	C01443	LMST01120022;HMDB0031448;HMDB0015224;HMDB0247956	neg	Steroids	23-Carbon atoms	-	-	Lipids and lipid-like molecules	Steroids and steroid derivatives	621.234	M+K-2H	C29H44O12	7.4641	0.200028	-	56.3	3.52122	630-60-4	Steroid lactones	4.763	4.865	4.4629	4.1269	4.4952	4.1864	5.0458	5.2577	4.5144	4.3577	4.7725	4.5468	4.5886	4.734	4.7607
neg_283	UDP-glucose	metab_8629	map01100;map01110;map00561;map00908;map00520;map00040;map01240;map00524;map00053;map00052;map00240;map00500	Metabolic pathways;Biosynthesis of secondary metabolites;Glycerolipid metabolism;Zeatin biosynthesis;Amino sugar and nucleotide sugar metabolism;Pentose and glucuronate interconversions;Biosynthesis of cofactors;Neomycin, kanamycin and gentamicin biosynthesis;Ascorbate and aldarate metabolism;Galactose metabolism;Pyrimidine metabolism;Starch and sucrose metabolism	C00029	HMDB0000286	neg	Vitamins and cofactors	Cofactors	Metabolism;Metabolism;Metabolism;Metabolism;Metabolism;Metabolism;Metabolism;Metabolism;Metabolism;Metabolism;Metabolism;Metabolism	Global and overview maps;Global and overview maps;Lipid metabolism;Metabolism of terpenoids and polyketides;Carbohydrate metabolism;Carbohydrate metabolism;Global and overview maps;Biosynthesis of other secondary metabolites;Carbohydrate metabolism;Carbohydrate metabolism;Nucleotide metabolism;Carbohydrate metabolism	Nucleosides, nucleotides, and analogues	Pyrimidine nucleotides	565.046	M-H, M+K-2H	C15H24N2O17P2	0.8448	0.0319254	94.1	-	-3.46896	133-89-1	Pyrimidine nucleotide sugars	4.7793	4.9537	4.9225	5.0526	4.8418	4.8787	4.9343	4.8262	4.9551	4.8147	4.8176	4.8367	4.8831	4.8739	4.8557
pos_733	Pantothenic Acid	metab_731	map01100;map01110;map00770;map00410;map01240	Metabolic pathways;Biosynthesis of secondary metabolites;Pantothenate and CoA biosynthesis;beta-Alanine metabolism;Biosynthesis of cofactors	C00864	PW_C000136;HMDB0000210;HMDB0250782	pos	Vitamins and cofactors	Vitamins	Metabolism;Metabolism;Metabolism;Metabolism;Metabolism	Global and overview maps;Global and overview maps;Metabolism of cofactors and vitamins;Metabolism of other amino acids;Global and overview maps	Organic oxygen compounds	Organooxygen compounds	220.118	M+H-2H2O, M+H	C9H17NO5	1.7597	0.0215074	95.6	-	0.383577	79-83-4	Alcohols and polyols	5.8005	5.9381	5.7241	5.5402	5.842	5.7941	5.7215	5.6966	5.6208	5.7651	5.6392	5.697	5.7252	5.7401	5.723
neg_8246	Pantothenate	metab_16582	map01100;map01110;map00770;map00410;map01240	Metabolic pathways;Biosynthesis of secondary metabolites;Pantothenate and CoA biosynthesis;beta-Alanine metabolism;Biosynthesis of cofactors	C00864	HMDB0000210;HMDB0250782	neg	Vitamins and cofactors	Vitamins	Metabolism;Metabolism;Metabolism;Metabolism;Metabolism	Global and overview maps;Global and overview maps;Metabolism of cofactors and vitamins;Metabolism of other amino acids;Global and overview maps	Organic oxygen compounds	Organooxygen compounds	218.102	M-H	C9H17NO5	1.7811	0.0449789	76.5	-	-6.64002	79-83-4	Alcohols and polyols	5.1049	5.1964	4.9728	4.8859	5.0429	5.0383	4.9573	5.053	4.7221	4.892	4.9442	4.9253	4.9764	4.9735	4.9407
pos_2469	Pyridoxal	metab_2464	map01100;map00750;map01240	Metabolic pathways;Vitamin B6 metabolism;Biosynthesis of cofactors	C00250	HMDB0001545;PW_C001188	pos	Vitamins and cofactors	Vitamins	Metabolism;Metabolism;Metabolism	Global and overview maps;Metabolism of cofactors and vitamins;Global and overview maps	Organoheterocyclic compounds	Pyridines and derivatives	150.055	M+H-H2O	C8H9NO3	1.2856	0.0488927	43.7	-	0.834316	66-72-8	Pyridine carboxaldehydes	4.5887	4.7362	4.6671	4.7099	4.7025	4.6764	4.5663	4.5639	4.2634	4.4113	4.5224	4.6079	4.5052	4.5	4.4656
